# Supplementary material for: Extracellular matrix profiles determine risk and prognosis of the squamous cell carcinoma subtype of non-small cell lung carcinoma
Source: Genome Med. 2022 Nov 21;14:126. doi: 10.1186/s13073-022-01127-6 (PMC9677915; doi:10.1186/s13073-022-01127-6)
Supplement: Supplementary file 2 — Additional file 2: Table S1. Differentially Expressed Hallmark Pathways in ECM-High vs ECM-Low Tumors. Table S2. Differentially Expressed MSigDb C2 Pathways in ECM-High vs ECM-Low Tumors. Table S3. Ligand-Receptor Interactions in ECM-High vs ECM-Low Tumors. [file 13073_2022_1127_MOESM2_ESM.xlsx]

## Sheet: README
Additional file 2: Tables S1, S2 and S3
Parker et al. Extracellular Matrix Profiles Determine Risk and Prognosis of the Squamous Cell Carcinoma Subtype of Non-Small Cell Lung Carcinoma.

## Sheet: Table S1. Hallmarks
ECM-Low vs ECM-High
	logFC	AveExpr	t	P.Value	adj.P.Val	B
HALLMARK_EPITHELIAL_MESENCHYMAL_TRANSITION	-0.555001	0.0125017	-17.051	1.51755e-43	7.58776e-42	88.2561
HALLMARK_ANGIOGENESIS	-0.47198	0.00753084	-15.6081	1.27128e-38	3.17819e-37	76.9532
HALLMARK_MYOGENESIS	-0.263376	0.000464396	-13.193	2.10445e-30	3.50741e-29	58.0963
HALLMARK_APICAL_JUNCTION	-0.282095	0.00390354	-12.674	1.16768e-28	1.4596e-27	54.0979
HALLMARK_KRAS_SIGNALING_UP	-0.308885	0.0065294	-12.464	5.87659e-28	5.87659e-27	52.4896
HALLMARK_COAGULATION	-0.335142	0.00763856	-12.0916	1.01792e-26	8.48263e-26	49.6517
HALLMARK_UV_RESPONSE_DN	-0.266854	3.44786e-05	-10.5226	1.28635e-21	9.18825e-21	37.9746
HALLMARK_INFLAMMATORY_RESPONSE	-0.317567	0.0103608	-9.11122	2.95644e-17	1.84777e-16	28.0141
HALLMARK_IL2_STAT5_SIGNALING	-0.228207	0.00503099	-8.90632	1.20371e-16	6.68729e-16	26.624
HALLMARK_MYC_TARGETS_V1	0.355276	0.00689634	8.88104	1.42981e-16	7.14905e-16	26.4536
HALLMARK_COMPLEMENT	-0.266322	0.00621464	-8.71576	4.38025e-16	1.99102e-15	25.3456
HALLMARK_DNA_REPAIR	0.24149	-0.00945602	8.60057	9.4979e-16	3.95746e-15	24.58
HALLMARK_E2F_TARGETS	0.338658	0.0113463	8.46949	2.27698e-15	8.75761e-15	23.7153
HALLMARK_IL6_JAK_STAT3_SIGNALING	-0.306139	0.011875	-8.44648	2.65268e-15	9.47387e-15	23.5643
HALLMARK_OXIDATIVE_PHOSPHORYLATION	0.328424	-0.0176613	8.25801	9.19373e-15	3.06458e-14	22.3358
HALLMARK_TGF_BETA_SIGNALING	-0.242764	-0.00703802	-8.039	3.8235e-14	1.19484e-13	20.9281
HALLMARK_MYC_TARGETS_V2	0.332121	0.0102257	7.90083	9.29369e-14	2.73344e-13	20.0514
HALLMARK_TNFA_SIGNALING_VIA_NFKB	-0.265976	-0.000677251	-7.26664	4.88118e-12	1.35588e-11	16.147
HALLMARK_HEDGEHOG_SIGNALING	-0.23958	0.0119913	-7.13444	1.08689e-11	2.86025e-11	15.3593
HALLMARK_APICAL_SURFACE	-0.1752	0.0104176	-7.03646	1.95565e-11	4.88913e-11	14.7816
HALLMARK_G2M_CHECKPOINT	0.246212	0.00446255	6.56069	3.14626e-10	7.49109e-10	12.0538
HALLMARK_ALLOGRAFT_REJECTION	-0.267774	0.00742757	-6.29874	1.37485e-09	3.12465e-09	10.609
HALLMARK_FATTY_ACID_METABOLISM	0.157239	-0.0063622	5.99915	7.06129e-09	1.53506e-08	9.00905
HALLMARK_SPERMATOGENESIS	0.114746	-0.00776328	5.87433	1.37354e-08	2.86155e-08	8.35957
HALLMARK_NOTCH_SIGNALING	-0.138543	0.00307396	-5.70894	3.26673e-08	6.53346e-08	7.51489
HALLMARK_APOPTOSIS	-0.140451	-0.00187887	-5.68981	3.60702e-08	6.93658e-08	7.41836
HALLMARK_MTORC1_SIGNALING	0.185024	0.00110821	5.35379	1.97666e-07	3.66049e-07	5.76416
HALLMARK_HYPOXIA	-0.127615	-0.00178956	-4.85708	2.12284e-06	3.79079e-06	3.46661
HALLMARK_ESTROGEN_RESPONSE_EARLY	-0.102673	0.000769628	-4.79865	2.77472e-06	4.784e-06	3.2084
HALLMARK_UNFOLDED_PROTEIN_RESPONSE	0.135787	-0.00259874	4.69757	4.38452e-06	7.30753e-06	2.76778
HALLMARK_INTERFERON_GAMMA_RESPONSE	-0.208863	0.00757698	-4.58127	7.35461e-06	1.18623e-05	2.2705
HALLMARK_PEROXISOME	0.0907263	-0.00686871	3.91252	0.000118293	0.000184833	-0.380608
HALLMARK_WNT_BETA_CATENIN_SIGNALING	-0.108409	0.00192564	-3.79726	0.000184422	0.000279427	-0.800557
HALLMARK_KRAS_SIGNALING_DN	-0.0657072	0.0116891	-3.35228	0.000927956	0.00136464	-2.31597
HALLMARK_INTERFERON_ALPHA_RESPONSE	-0.160569	0.00287009	-3.06549	0.00241587	0.00345124	-3.20131
HALLMARK_ADIPOGENESIS	0.0786161	-0.00882531	2.9441	0.00354943	0.00492977	-3.55398
HALLMARK_REACTIVE_OXYGEN_SPECIES_PATHWAY	0.103123	-0.00364559	2.67965	0.00786827	0.0106328	-4.27611
HALLMARK_CHOLESTEROL_HOMEOSTASIS	0.0771686	-0.0055556	2.55259	0.0112985	0.0148664	-4.60029
HALLMARK_PI3K_AKT_MTOR_SIGNALING	0.0504851	-0.00500922	2.17621	0.0304931	0.0390937	-5.47243
HALLMARK_ANDROGEN_RESPONSE	-0.0563059	-0.00187458	-2.06034	0.0404191	0.0505239	-5.71405
HALLMARK_UV_RESPONSE_UP	0.0465644	-0.0051347	2.0378	0.0426416	0.0520019	-5.75958
HALLMARK_GLYCOLYSIS	0.0445949	-7.0103e-05	1.70396	0.0896531	0.10673	-6.37683
HALLMARK_ESTROGEN_RESPONSE_LATE	-0.0334678	-2.5724e-05	-1.64577	0.10109	0.117547	-6.47343
HALLMARK_PROTEIN_SECRETION	0.0438602	-0.00838808	1.32072	0.187825	0.213437	-6.95242
HALLMARK_HEME_METABOLISM	-0.0218664	-0.00709143	-1.12539	0.26152	0.290578	-7.19045
HALLMARK_PANCREAS_BETA_CELLS	-0.0203778	0.0284419	-0.812214	0.417455	0.453756	-7.49342
HALLMARK_XENOBIOTIC_METABOLISM	-0.0170644	0.00422652	-0.747825	0.455281	0.484341	-7.54365
HALLMARK_P53_PATHWAY	-0.00914466	-0.00383801	-0.360766	0.718585	0.748526	-7.75843
HALLMARK_BILE_ACID_METABOLISM	0.00390385	-0.00248097	0.217025	0.828369	0.845274	-7.80004
HALLMARK_MITOTIC_SPINDLE	-0.00472196	-0.0081512	-0.143209	0.886242	0.886242	-7.81337

## Sheet: Table S2. MSigDb C2
ECM-High vs ECM-Low
	logFC	AveExpr	t	P.Value	adj.P.Val	B
NABA_CORE_MATRISOME	0.477356	0.00642384	19.6445	3.87935e-52	2.41567e-48	108.017
REACTOME_INTEGRIN_CELL_SURFACE_INTERACTIONS	0.551725	0.00979548	19.4029	2.45312e-51	7.6378e-48	106.187
REACTOME_EXTRACELLULAR_MATRIX_ORGANIZATION	0.483141	0.00822235	19.2133	1.04617e-50	2.17149e-47	104.747
WP_MIRNA_TARGETS_IN_ECM_AND_MEMBRANE_RECEPTORS	0.764283	0.0108635	19.1701	1.45642e-50	2.26728e-47	104.419
FARMER_BREAST_CANCER_CLUSTER_4	0.82996	0.0199906	18.9936	5.64107e-50	7.02538e-47	103.075
WONG_ENDMETRIUM_CANCER_DN	0.533778	3.69724e-05	18.9461	8.1266e-50	8.43405e-47	102.713
REACTOME_COLLAGEN_DEGRADATION	0.585711	0.0171806	18.4773	3.00205e-48	2.67054e-45	99.1305
NABA_ECM_GLYCOPROTEINS	0.427468	0.00430645	18.2182	2.22238e-47	1.72984e-44	97.1434
REACTOME_DEGRADATION_OF_THE_EXTRACELLULAR_MATRIX	0.470706	0.00999015	18.1689	3.2542e-47	2.25155e-44	96.7648
REACTOME_CROSSLINKING_OF_COLLAGEN_FIBRILS	0.642417	0.00703193	18.047	8.36391e-47	5.2082e-44	95.8278
ANASTASSIOU_MULTICANCER_INVASIVENESS_SIGNATURE	0.758924	0.0193239	18.0263	9.81946e-47	5.55871e-44	95.6685
REACTOME_ECM_PROTEOGLYCANS	0.545858	0.00580226	17.976	1.44949e-46	7.07135e-44	95.2819
CLASPER_LYMPHATIC_VESSELS_DURING_METASTASIS_DN	0.637335	0.0191421	17.9737	1.47627e-46	7.07135e-44	95.2637
BOQUEST_STEM_CELL_UP	0.48621	0.00571627	17.7713	7.09377e-46	3.15521e-43	93.7055
VART_KSHV_INFECTION_ANGIOGENIC_MARKERS_UP	0.397069	0.0114366	17.6961	1.27278e-45	5.28373e-43	93.1251
JI_CARCINOGENESIS_BY_KRAS_AND_STK11_DN	0.673373	0.0150063	17.6159	2.37328e-45	9.23652e-43	92.5066
LEE_NEURAL_CREST_STEM_CELL_UP	0.355812	0.011956	17.5738	3.29163e-45	1.2057e-42	92.1818
REACTOME_ELASTIC_FIBRE_FORMATION	0.552517	0.00552861	17.5378	4.35539e-45	1.50672e-42	91.9038
ROY_WOUND_BLOOD_VESSEL_UP	0.559281	0.0127478	17.3987	1.28491e-44	4.21113e-42	90.8297
NABA_MATRISOME	0.356495	0.0105501	17.3907	1.36774e-44	4.25845e-42	90.7677
REACTOME_MOLECULES_ASSOCIATED_WITH_ELASTIC_FIBRES	0.538068	0.00333478	17.3537	1.82496e-44	5.41143e-42	90.4814
LINDGREN_BLADDER_CANCER_HIGH_RECURRENCE	0.52455	0.00617483	17.3123	2.51836e-44	7.12811e-42	90.1616
VECCHI_GASTRIC_CANCER_ADVANCED_VS_EARLY_UP	0.523513	0.00839789	17.2732	3.41495e-44	9.24559e-42	89.8593
MIKKELSEN_DEDIFFERENTIATED_STATE_DN	0.699366	0.00447715	17.2574	3.86312e-44	1.00232e-41	89.7369
WILCOX_RESPONSE_TO_PROGESTERONE_DN	0.46014	0.0119698	17.2222	5.08005e-44	1.24065e-41	89.465
REACTOME_O_GLYCOSYLATION_OF_TSR_DOMAIN_CONTAINING_PROTEINS	0.521062	0.0157115	17.2197	5.18018e-44	1.24065e-41	89.4456
THUM_MIR21_TARGETS_HEART_DISEASE_UP	0.697041	0.0160671	17.0863	1.46569e-43	3.38031e-41	88.413
PID_INTEGRIN1_PATHWAY	0.550125	0.0108848	17.0299	2.27545e-43	5.06045e-41	87.9763
REACTOME_ASSEMBLY_OF_COLLAGEN_FIBRILS_AND_OTHER_MULTIMERIC_STRUCTURES	0.589047	0.0149446	16.9305	4.94504e-43	1.06182e-40	87.2056
ROZANOV_MMP14_TARGETS_SUBSET	0.599642	0.00314324	16.9178	5.45743e-43	1.13278e-40	87.1077
KEGG_ECM_RECEPTOR_INTERACTION	0.495835	0.00307755	16.8799	7.33732e-43	1.47386e-40	86.8138
SCHUETZ_BREAST_CANCER_DUCTAL_INVASIVE_UP	0.564001	0.0104853	16.8501	9.26009e-43	1.80196e-40	86.5828
LIEN_BREAST_CARCINOMA_METAPLASTIC	0.589023	0.00546489	16.8429	9.79561e-43	1.8484e-40	86.5269
MEBARKI_HCC_PROGENITOR_WNT_UP	0.449445	0.0147268	16.8027	1.34136e-42	2.45666e-40	86.2148
TURASHVILI_BREAST_LOBULAR_CARCINOMA_VS_DUCTAL_NORMAL_UP	0.605965	0.0135133	16.7472	2.06838e-42	3.67995e-40	85.7848
MEBARKI_HCC_PROGENITOR_WNT_UP_BLOCKED_BY_FZD8CRD	0.41436	0.0158404	16.7436	2.12809e-42	3.681e-40	85.7566
NABA_PROTEOGLYCANS	0.509991	0.0170832	16.7301	2.36411e-42	3.97874e-40	85.6522
HAEGERSTRAND_RESPONSE_TO_IMATINIB	0.681479	0.00737966	16.6678	3.84609e-42	6.30253e-40	85.169
YAGUE_PRETUMOR_DRUG_RESISTANCE_DN	0.684219	0.0112667	16.6213	5.53528e-42	8.838e-40	84.8075
MEBARKI_HCC_PROGENITOR_WNT_UP_CTNNB1_DEPENDENT	0.458825	0.0109808	16.5536	9.39119e-42	1.46197e-39	84.2826
LINDVALL_IMMORTALIZED_BY_TERT_DN	0.447719	0.0131803	16.5421	1.02764e-41	1.56077e-39	84.1932
STEGER_ADIPOGENESIS_DN	0.566998	0.017528	16.4991	1.43864e-41	2.13296e-39	83.8591
DURAND_STROMA_S_UP	0.338123	0.00387301	16.465	1.87842e-41	2.72021e-39	83.5943
MEBARKI_HCC_PROGENITOR_WNT_UP_CTNNB1_INDEPENDENT	0.649628	0.0125785	16.4481	2.14322e-41	3.03315e-39	83.4633
PID_SYNDECAN_1_PATHWAY	0.512332	0.0150289	16.4046	3.01408e-41	4.17081e-39	83.1248
ONDER_CDH1_TARGETS_2_UP	0.442731	0.00151823	16.3597	4.28104e-41	5.79522e-39	82.7764
MEBARKI_HCC_PROGENITOR_WNT_UP_CTNNB1_DEPENDENT_BLOCKED_BY_FZD8CRD	0.448181	0.00973005	16.2529	9.87471e-41	1.30829e-38	81.9465
NABA_COLLAGENS	0.580044	0.00886694	16.0444	5.05111e-40	6.41904e-38	80.3259
REACTOME_COLLAGEN_CHAIN_TRIMERIZATION	0.580044	0.00886694	16.0444	5.05111e-40	6.41904e-38	80.3259
TURASHVILI_BREAST_LOBULAR_CARCINOMA_VS_LOBULAR_NORMAL_DN	0.501363	0.0162865	15.9957	7.39851e-40	9.2141e-38	79.9469
REACTOME_COLLAGEN_BIOSYNTHESIS_AND_MODIFYING_ENZYMES	0.545926	0.0063189	15.8494	2.32757e-39	2.84192e-37	78.8089
REACTOME_ACTIVATION_OF_MATRIX_METALLOPROTEINASES	0.509845	0.0165507	15.7738	4.2093e-39	5.04064e-37	78.2207
VERRECCHIA_RESPONSE_TO_TGFB1_C2	0.561696	0.0115527	15.6744	9.16784e-39	1.07713e-36	77.4478
REACTOME_COLLAGEN_FORMATION	0.532702	0.0102981	15.6549	1.068e-38	1.23156e-36	77.2962
PICCALUGA_ANGIOIMMUNOBLASTIC_LYMPHOMA_UP	0.498897	0.0102855	15.6514	1.09774e-38	1.24284e-36	77.2689
LI_WILMS_TUMOR_VS_FETAL_KIDNEY_2_DN	0.424104	0.0208607	15.6271	1.3287e-38	1.47746e-36	77.0793
WESTON_VEGFA_TARGETS_6HR	0.431119	0.0132596	15.6165	1.44307e-38	1.57649e-36	76.9974
SWEET_LUNG_CANCER_KRAS_DN	0.351512	-0.00822118	15.5622	2.20856e-38	2.37116e-36	76.5748
KANG_AR_TARGETS_UP	0.529288	0.0227732	15.5172	3.14246e-38	3.31663e-36	76.2247
ZHU_CMV_ALL_DN	0.404376	0.00607903	15.4674	4.64287e-38	4.81852e-36	75.8371
ONDER_CDH1_SIGNALING_VIA_CTNNB1	0.426816	0.0103279	15.4301	6.21807e-38	6.34753e-36	75.5471
LINDGREN_BLADDER_CANCER_CLUSTER_2B	0.465155	0.00390319	15.4171	6.88561e-38	6.9156e-36	75.4458
LIM_MAMMARY_STEM_CELL_UP	0.416221	0.0071333	15.4068	7.46375e-38	7.37727e-36	75.3658
WP_MATRIX_METALLOPROTEINASES	0.507966	0.0210067	15.3948	8.20228e-38	7.98056e-36	75.2721
HOLLERN_EMT_BREAST_TUMOR_UP	0.472744	0.00226923	15.3409	1.2508e-37	1.19827e-35	74.8531
ZHU_CMV_24_HR_DN	0.434221	0.008824	15.3365	1.29525e-37	1.22205e-35	74.8185
URS_ADIPOCYTE_DIFFERENTIATION_DN	0.431327	0.0135476	15.3079	1.62003e-37	1.50566e-35	74.5963
SASAI_RESISTANCE_TO_NEOPLASTIC_TRANSFROMATION	0.464229	0.00868828	15.2117	3.44328e-37	3.15313e-35	73.8477
SWEET_KRAS_TARGETS_UP	0.452884	0.00965906	15.1809	4.38452e-37	3.95687e-35	73.6078
CHIARADONNA_NEOPLASTIC_TRANSFORMATION_KRAS_CDC25_DN	0.461151	0.00652843	15.1518	5.50697e-37	4.86051e-35	73.3815
BROWNE_HCMV_INFECTION_16HR_DN	0.307595	-0.000795556	15.151	5.54193e-37	4.86051e-35	73.3752
REACTOME_CHONDROITIN_SULFATE_BIOSYNTHESIS	0.480044	0.0153364	15.0586	1.14299e-36	9.88526e-35	72.6565
VART_KSHV_INFECTION_ANGIOGENIC_MARKERS_DN	0.295503	0.00863286	15.039	1.33225e-36	1.13643e-34	72.5043
CHANG_POU5F1_TARGETS_UP	0.471664	0.0248275	15.0285	1.44611e-36	1.21688e-34	72.4229
SERVITJA_ISLET_HNF1A_TARGETS_UP	0.364532	0.0123235	15.0197	1.5492e-36	1.28625e-34	72.3546
REACTOME_PROSTANOID_LIGAND_RECEPTORS	0.60607	-0.00485247	15.0151	1.60629e-36	1.3161e-34	72.3186
WANG_MLL_TARGETS	0.309917	0.00675464	15.0134	1.62764e-36	1.31628e-34	72.3055
CHICAS_RB1_TARGETS_CONFLUENT	0.328893	0.000729742	14.992	1.92559e-36	1.53727e-34	72.1386
KINSEY_TARGETS_OF_EWSR1_FLII_FUSION_DN	0.327157	8.13958e-05	14.939	2.91606e-36	2.29852e-34	71.7266
RIGGI_EWING_SARCOMA_PROGENITOR_UP	0.296803	0.00244127	14.9294	3.14264e-36	2.44615e-34	71.6523
NABA_ECM_REGULATORS	0.342635	0.0135511	14.922	3.33093e-36	2.5607e-34	71.5945
HOLLERN_ADENOMYOEPITHELIAL_BREAST_TUMOR	0.504257	0.00839241	14.9059	3.7787e-36	2.85831e-34	71.4693
PID_UPA_UPAR_PATHWAY	0.464816	0.00693678	14.9048	3.80985e-36	2.85831e-34	71.4612
NABA_BASEMENT_MEMBRANES	0.520253	0.00592403	14.8878	4.35414e-36	3.22776e-34	71.3286
RODWELL_AGING_KIDNEY_NO_BLOOD_UP	0.391244	0.00811723	14.8842	4.477e-36	3.27979e-34	71.3009
KEGG_FOCAL_ADHESION	0.371861	0.00231565	14.8203	7.38806e-36	5.34947e-34	70.8036
WOO_LIVER_CANCER_RECURRENCE_UP	0.338306	0.00745684	14.7794	1.0176e-35	7.22417e-34	70.4858
LY_AGING_MIDDLE_UP	0.557726	0.0134138	14.779	1.02092e-35	7.22417e-34	70.4825
SCHRAETS_MLL_TARGETS_DN	0.419441	0.0176121	14.7745	1.05703e-35	7.39567e-34	70.448
KAAB_HEART_ATRIUM_VS_VENTRICLE_UP	0.293481	0.00281054	14.7495	1.28556e-35	8.89465e-34	70.2537
COLLER_MYC_TARGETS_DN	0.682741	0.0151524	14.7273	1.53015e-35	1.04706e-33	70.0808
TRAYNOR_RETT_SYNDROM_UP	0.403271	0.00894337	14.6309	3.25295e-35	2.20175e-33	69.332
CUI_TCF21_TARGETS_UP	0.419098	0.00420629	14.5758	5.00309e-35	3.34992e-33	68.9046
BIOCARTA_SLRP_PATHWAY	0.734296	0.0305521	14.5256	7.41362e-35	4.91113e-33	68.5142
VALK_AML_CLUSTER_9	0.436234	0.0057266	14.5181	7.8589e-35	5.12331e-33	68.4563
SCHAEFFER_PROSTATE_DEVELOPMENT_48HR_DN	0.302047	0.00333086	14.5175	7.89847e-35	5.12331e-33	68.4513
LIU_PROSTATE_CANCER_DN	0.332958	0.00205978	14.4806	1.05418e-34	6.76743e-33	68.1647
PID_INTEGRIN3_PATHWAY	0.463674	0.00807842	14.4772	1.08203e-34	6.87532e-33	68.1389
NEWMAN_ERCC6_TARGETS_DN	0.420083	0.0191745	14.4625	1.21394e-34	7.63557e-33	68.0247
VANHARANTA_UTERINE_FIBROID_UP	0.421871	0.00712059	14.4107	1.82053e-34	1.13364e-32	67.6224
WP_MIR5093P_ALTERATION_OF_YAP1ECM_AXIS	0.571594	0.00588596	14.4054	1.89633e-34	1.16915e-32	67.5819
BIOCARTA_RECK_PATHWAY	0.590495	0.0203565	14.3957	2.04672e-34	1.2495e-32	67.5061
BROWNE_HCMV_INFECTION_18HR_DN	0.272624	0.00553539	14.3782	2.34628e-34	1.41848e-32	67.3705
REACTOME_NCAM1_INTERACTIONS	0.452855	0.0100473	14.3578	2.75116e-34	1.64726e-32	67.2125
RIGGI_EWING_SARCOMA_PROGENITOR_DN	0.358357	0.00565145	14.3105	3.98102e-34	2.36094e-32	66.8456
WP_INFLAMMATORY_RESPONSE_PATHWAY	0.543044	0.0185574	14.3061	4.12309e-34	2.42212e-32	66.8108
REACTOME_DISEASES_ASSOCIATED_WITH_O_GLYCOSYLATION_OF_PROTEINS	0.353189	0.0147636	14.2946	4.50817e-34	2.62358e-32	66.7222
WONG_ADULT_TISSUE_STEM_MODULE	0.28354	-0.00284245	14.2863	4.80954e-34	2.77306e-32	66.658
REACTOME_MET_ACTIVATES_PTK2_SIGNALING	0.546315	0.0161233	14.2819	4.97793e-34	2.84382e-32	66.6238
BURTON_ADIPOGENESIS_PEAK_AT_0HR	0.3864	0.00906839	14.2767	5.18762e-34	2.93666e-32	66.5828
IZADPANAH_STEM_CELL_ADIPOSE_VS_BONE_DN	0.332961	0.00799986	14.2666	5.6109e-34	3.14766e-32	66.505
HATADA_METHYLATED_IN_LUNG_CANCER_UP	0.224265	0.00775891	14.2033	9.19966e-34	5.11485e-32	66.0141
EBAUER_TARGETS_OF_PAX3_FOXO1_FUSION_UP	0.257921	0.000201178	14.1387	1.5236e-33	8.39599e-32	65.5133
DAVICIONI_MOLECULAR_ARMS_VS_ERMS_DN	0.333716	0.00603569	14.1221	1.73425e-33	9.47295e-32	65.3848
KEGG_DILATED_CARDIOMYOPATHY	0.329213	0.00648643	14.0982	2.08871e-33	1.13099e-31	65.2002
WP_AMPLIFICATION_AND_EXPANSION_OF_ONCOGENIC_PATHWAYS_AS_METASTATIC_TRAITS	0.433909	0.0080891	14.0802	2.40545e-33	1.29127e-31	65.06
KAYO_CALORIE_RESTRICTION_MUSCLE_UP	0.322179	0.00128506	14.0562	2.89969e-33	1.54328e-31	64.8745
GAUSSMANN_MLL_AF4_FUSION_TARGETS_F_UP	0.306158	0.00551386	14.0494	3.05843e-33	1.61397e-31	64.8216
REACTOME_DEFECTIVE_CHSY1_CAUSES_TPBS	0.538747	0.0148917	14.0066	4.26947e-33	2.23412e-31	64.4905
KIM_GLIS2_TARGETS_UP	0.495429	0.015959	13.9833	5.12088e-33	2.65731e-31	64.31
NABA_MATRISOME_ASSOCIATED	0.292258	0.0114242	13.9787	5.30551e-33	2.73037e-31	64.2748
LIM_MAMMARY_LUMINAL_MATURE_DN	0.391529	0.0102808	13.9773	5.36342e-33	2.73754e-31	64.2641
OISHI_CHOLANGIOMA_STEM_CELL_LIKE_DN	0.363311	0.00926774	13.9703	5.66784e-33	2.8694e-31	64.2093
MEISSNER_BRAIN_HCP_WITH_H3K4ME3_AND_H3K27ME3	0.236077	0.00711309	13.9576	6.25724e-33	3.14225e-31	64.1111
MANALO_HYPOXIA_UP	0.350179	0.00100887	13.956	6.33331e-33	3.155e-31	64.0991
WEST_ADRENOCORTICAL_TUMOR_DN	0.265679	-0.0070148	13.9385	7.26209e-33	3.58897e-31	63.9632
REACTOME_DISEASES_ASSOCIATED_WITH_GLYCOSAMINOGLYCAN_METABOLISM	0.396826	0.00488354	13.9217	8.2723e-33	4.05603e-31	63.8339
MIKKELSEN_ES_ICP_WITH_H3K4ME3_AND_H3K27ME3	0.285137	0.0117164	13.9039	9.50925e-33	4.6261e-31	63.6956
REACTOME_SIGNALING_BY_PDGF	0.397574	0.0137529	13.8969	1.00365e-32	4.84475e-31	63.6421
WP_SMALL_LIGAND_GPCRS	0.492937	0.00702096	13.8957	1.0132e-32	4.85324e-31	63.6327
CHIANG_LIVER_CANCER_SUBCLASS_CTNNB1_DN	0.377093	0.00896282	13.8886	1.0709e-32	5.09046e-31	63.5777
BERTUCCI_MEDULLARY_VS_DUCTAL_BREAST_CANCER_DN	0.390195	-0.000348565	13.8435	1.52185e-32	7.17921e-31	63.2289
JEON_SMAD6_TARGETS_UP	0.484739	0.0126589	13.8387	1.57993e-32	7.39714e-31	63.1917
JECHLINGER_EPITHELIAL_TO_MESENCHYMAL_TRANSITION_UP	0.456134	0.0185144	13.8226	1.79144e-32	8.32484e-31	63.067
PID_AVB3_INTEGRIN_PATHWAY	0.417139	0.00889786	13.816	1.88528e-32	8.69601e-31	63.0163
WP_OSTEOBLAST_SIGNALING	0.483453	0.0273977	13.8091	1.98962e-32	9.10982e-31	62.9628
WP_FOCAL_ADHESION	0.336769	0.0028641	13.8046	2.05957e-32	9.30242e-31	62.9285
DAVICIONI_TARGETS_OF_PAX_FOXO1_FUSIONS_DN	0.303533	0.000395559	13.8045	2.06156e-32	9.30242e-31	62.9276
BROWNE_HCMV_INFECTION_24HR_DN	0.29363	0.000187444	13.7959	2.20396e-32	9.8734e-31	62.8613
PID_INTEGRIN_CS_PATHWAY	0.47085	0.00483034	13.7941	2.23521e-32	9.94188e-31	62.8473
KEGG_HYPERTROPHIC_CARDIOMYOPATHY_HCM	0.313415	0.00812262	13.7925	2.2638e-32	9.99764e-31	62.8347
LANDIS_BREAST_CANCER_PROGRESSION_DN	0.368693	-0.00391556	13.7844	2.4107e-32	1.05714e-30	62.7723
WP_FOCAL_ADHESIONPI3KAKTMTORSIGNALING_PATHWAY	0.255543	0.00846658	13.7457	3.25774e-32	1.41657e-30	62.4734
OUELLET_CULTURED_OVARIAN_CANCER_INVASIVE_VS_LMP_DN	0.34521	0.00547849	13.745	3.27584e-32	1.41657e-30	62.4679
WP_PI3KAKT_SIGNALING_PATHWAY	0.241131	0.00841151	13.727	3.76907e-32	1.61862e-30	62.3287
MIYAGAWA_TARGETS_OF_EWSR1_ETS_FUSIONS_DN	0.370928	0.0102873	13.7071	4.40194e-32	1.87746e-30	62.1746
REACTOME_PLATELET_ADHESION_TO_EXPOSED_COLLAGEN	0.465454	-0.0064529	13.6905	5.00543e-32	2.12033e-30	62.0471
ROZANOV_MMP14_TARGETS_UP	0.311575	0.00475535	13.6724	5.76531e-32	2.42571e-30	61.9068
BROWNE_HCMV_INFECTION_48HR_DN	0.216306	0.00411404	13.6459	7.08195e-32	2.95969e-30	61.7027
HELLEBREKERS_SILENCED_DURING_TUMOR_ANGIOGENESIS	0.373757	0.00973681	13.5874	1.11609e-31	4.63326e-30	61.2512
REACTOME_NON_INTEGRIN_MEMBRANE_ECM_INTERACTIONS	0.474576	0.00867826	13.5435	1.56954e-31	6.47254e-30	60.9128
LU_TUMOR_ENDOTHELIAL_MARKERS_UP	0.479168	0.0194652	13.5231	1.83975e-31	7.53694e-30	60.7552
WEST_ADRENOCORTICAL_TUMOR_MARKERS_DN	0.450423	0.00284813	13.5025	2.15765e-31	8.7815e-30	60.597
CROONQUIST_STROMAL_STIMULATION_UP	0.453188	0.0119375	13.4983	2.2292e-31	9.01377e-30	60.5646
REACTOME_DEFECTIVE_CHST3_CAUSES_SEDCJD	0.505457	0.0140149	13.4732	2.71011e-31	1.08877e-29	60.3708
RADMACHER_AML_PROGNOSIS	0.298625	0.00308644	13.4494	3.25923e-31	1.30097e-29	60.1877
PID_INTEGRIN2_PATHWAY	0.47893	0.0124799	13.4192	4.12086e-31	1.63443e-29	59.9549
TOMLINS_PROSTATE_CANCER_DN	0.388873	0.0020086	13.3983	4.84369e-31	1.90896e-29	59.7945
WP_DIFFERENTIATION_PATHWAY	0.324518	0.0180627	13.3807	5.55513e-31	2.17559e-29	59.6585
CROONQUIST_IL6_DEPRIVATION_UP	0.427756	0.00548721	13.37	6.03491e-31	2.34871e-29	59.5762
SENESE_HDAC1_TARGETS_DN	0.260475	-0.0012715	13.3481	7.14957e-31	2.76524e-29	59.408
WANG_SMARCE1_TARGETS_UP	0.364529	0.0105993	13.3113	9.51373e-31	3.65691e-29	59.1245
GALIE_TUMOR_ANGIOGENESIS	0.543156	0.00162709	13.3036	1.00973e-30	3.85743e-29	59.0655
REACTOME_SYNDECAN_INTERACTIONS	0.525901	0.00684625	13.2964	1.06724e-30	4.05227e-29	59.0105
MOROSETTI_FACIOSCAPULOHUMERAL_MUSCULAR_DISTROPHY_UP	0.473067	0.0123973	13.2782	1.22904e-30	4.63832e-29	58.8704
CHEBOTAEV_GR_TARGETS_DN	0.298963	0.00144525	13.272	1.29002e-30	4.83913e-29	58.8223
TSAI_RESPONSE_TO_RADIATION_THERAPY	0.461513	0.013447	13.2618	1.39519e-30	5.20231e-29	58.7446
CORRE_MULTIPLE_MYELOMA_UP	0.352569	0.00328932	13.2602	1.41357e-30	5.23945e-29	58.7316
GAUSSMANN_MLL_AF4_FUSION_TARGETS_E_UP	0.332219	0.0053223	13.2555	1.46554e-30	5.39996e-29	58.6958
MISHRA_CARCINOMA_ASSOCIATED_FIBROBLAST_UP	0.463427	0.0199374	13.2443	1.59884e-30	5.85647e-29	58.6094
PID_AMB2_NEUTROPHILS_PATHWAY	0.39029	0.00531893	13.2428	1.61645e-30	5.88632e-29	58.5985
REACTOME_REGULATION_OF_INSULIN_LIKE_GROWTH_FACTOR_IGF_TRANSPORT_AND_UPTAKE_BY_INSULIN_LIKE_GROWTH_FACTOR_BINDING_PROTEINS_IGFBPS_	0.326071	0.00923714	13.2157	1.99383e-30	7.21838e-29	58.3903
EBAUER_MYOGENIC_TARGETS_OF_PAX3_FOXO1_FUSION	0.338764	-0.00438517	13.184	2.5497e-30	9.17746e-29	58.1462
MIKKELSEN_IPS_ICP_WITH_H3K4ME3_AND_H327ME3	0.281548	0.00891537	13.1819	2.59005e-30	9.2691e-29	58.1307
ROSS_ACUTE_MYELOID_LEUKEMIA_CBF	0.31732	-0.00427427	13.1324	3.80001e-30	1.35215e-28	57.7503
BOQUEST_STEM_CELL_CULTURED_VS_FRESH_UP	0.295811	-0.00242844	13.1191	4.21115e-30	1.48993e-28	57.6483
REACTOME_O_LINKED_GLYCOSYLATION	0.283506	0.0135048	13.1075	4.6051e-30	1.62011e-28	57.5596
PANGAS_TUMOR_SUPPRESSION_BY_SMAD1_AND_SMAD5_UP	0.294137	0.00402363	13.1029	4.77385e-30	1.67004e-28	57.5239
SATO_SILENCED_BY_METHYLATION_IN_PANCREATIC_CANCER_1	0.231991	0.00900759	13.0809	5.65805e-30	1.96831e-28	57.3553
ZIRN_TRETINOIN_RESPONSE_UP	0.472515	0.0184634	13.0167	9.28882e-30	3.21341e-28	56.8634
REACTOME_CHONDROITIN_SULFATE_DERMATAN_SULFATE_METABOLISM	0.358315	0.00536372	13.0005	1.05315e-29	3.6232e-28	56.7388
REACTOME_DEFECTIVE_CHST6_CAUSES_MCDC1	0.602114	0.0177206	12.9575	1.46666e-29	5.01806e-28	56.4102
INGRAM_SHH_TARGETS_DN	0.315635	0.00460812	12.9519	1.53199e-29	5.1727e-28	56.3669
BIOCARTA_EICOSANOID_PATHWAY	0.430815	-0.00148657	12.9517	1.53424e-29	5.1727e-28	56.3655
SENESE_HDAC1_AND_HDAC2_TARGETS_DN	0.281612	0.0061022	12.9515	1.53677e-29	5.1727e-28	56.3638
MIKKELSEN_MEF_LCP_WITH_H3K4ME3	0.352954	0.00894654	12.9469	1.59281e-29	5.33247e-28	56.3283
WP_ENDOCHONDRAL_OSSIFICATION	0.327761	0.000400775	12.933	1.77312e-29	5.873e-28	56.2219
WP_ENDOCHONDRAL_OSSIFICATION_WITH_SKELETAL_DYSPLASIAS	0.327761	0.000400775	12.933	1.77312e-29	5.873e-28	56.2219
WP_GPCRS_CLASS_A_RHODOPSINLIKE	0.299572	0.019962	12.9184	1.98381e-29	6.53607e-28	56.1105
NAKAMURA_ADIPOGENESIS_EARLY_DN	0.43967	0.0166545	12.9077	2.15353e-29	7.05791e-28	56.029
DORSEY_GAB2_TARGETS	0.411436	0.0171445	12.8945	2.38556e-29	7.77741e-28	55.9275
KANG_IMMORTALIZED_BY_TERT_DN	0.259292	0.00753138	12.8888	2.49292e-29	8.08511e-28	55.8838
GROSS_HIF1A_TARGETS_UP	0.516588	0.00518166	12.8841	2.5852e-29	8.34095e-28	55.8478
REACTOME_EICOSANOID_LIGAND_BINDING_RECEPTORS	0.469932	0.00715903	12.8391	3.65542e-29	1.17331e-27	55.5041
REACTOME_A_TETRASACCHARIDE_LINKER_SEQUENCE_IS_REQUIRED_FOR_GAG_SYNTHESIS	0.350626	0.0030905	12.8311	3.88642e-29	1.24106e-27	55.4433
BERTUCCI_INVASIVE_CARCINOMA_DUCTAL_VS_LOBULAR_DN	0.383502	0.00199793	12.8191	4.26378e-29	1.35462e-27	55.3513
VERRECCHIA_EARLY_RESPONSE_TO_TGFB1	0.412158	0.00473232	12.8077	4.65403e-29	1.4711e-27	55.2644
REACTOME_DEFECTIVE_B4GALT7_CAUSES_EDS_PROGEROID_TYPE	0.377237	0.0088342	12.7791	5.80381e-29	1.82527e-27	55.0454
YAO_TEMPORAL_RESPONSE_TO_PROGESTERONE_CLUSTER_16	0.335517	0.00736165	12.7756	5.96169e-29	1.86184e-27	55.0188
SMID_BREAST_CANCER_LUMINAL_A_UP	0.354945	-0.00684464	12.7752	5.97988e-29	1.86184e-27	55.0157
CHIARADONNA_NEOPLASTIC_TRANSFORMATION_KRAS_DN	0.306718	-0.000782694	12.7675	6.34494e-29	1.96567e-27	54.957
WP_GDNFRET_SIGNALLING_AXIS	0.388986	0.0137344	12.7629	6.57419e-29	2.02661e-27	54.9217
REACTOME_SIGNALING_BY_GPCR	0.199559	0.0163093	12.7252	8.78403e-29	2.69449e-27	54.6342
GARGALOVIC_RESPONSE_TO_OXIDIZED_PHOSPHOLIPIDS_GREY_DN	0.273135	-0.00181267	12.6382	1.71379e-28	5.23126e-27	53.9712
HOLLERN_SOLID_NODULAR_BREAST_TUMOR_DN	0.422806	0.0175205	12.6177	2.0064e-28	6.09457e-27	53.8148
HOELZEL_NF1_TARGETS_DN	0.302887	0.00490087	12.6157	2.03708e-28	6.15771e-27	53.7998
GU_PDEF_TARGETS_UP	0.406171	0.0141755	12.603	2.24653e-28	6.75803e-27	53.7027
PEDRIOLI_MIR31_TARGETS_DN	0.224228	-0.00349057	12.5972	2.34875e-28	7.03158e-27	53.6585
REACTOME_G_ALPHA_Q_SIGNALLING_EVENTS	0.215688	0.00749467	12.5961	2.36861e-28	7.05711e-27	53.6502
REACTOME_OTHER_SEMAPHORIN_INTERACTIONS	0.409136	0.00765354	12.58	2.68016e-28	7.94732e-27	53.5276
KHETCHOUMIAN_TRIM24_TARGETS_UP	0.385649	0.0151879	12.5673	2.95532e-28	8.7217e-27	53.4306
CHARAFE_BREAST_CANCER_BASAL_VS_MESENCHYMAL_DN	0.382166	0.00870381	12.5627	3.05938e-28	8.9862e-27	53.3963
REACTOME_DISEASES_OF_GLYCOSYLATION	0.266625	0.00553432	12.561	3.10079e-28	9.06509e-27	53.383
REACTOME_ANTI_INFLAMMATORY_RESPONSE_FAVOURING_LEISHMANIA_PARASITE_INFECTION	0.247717	0.0215035	12.5358	3.76118e-28	1.09443e-26	53.1914
SENESE_HDAC2_TARGETS_DN	0.284601	0.0078753	12.529	3.96283e-28	1.14774e-26	53.1396
NABA_ECM_AFFILIATED	0.28712	0.00303191	12.4855	5.53061e-28	1.5944e-26	52.809
CLASPER_LYMPHATIC_VESSELS_DURING_METASTASIS_UP	0.441574	0.0131244	12.4836	5.6118e-28	1.61035e-26	52.7945
LEE_BMP2_TARGETS_UP	0.254021	-0.00506016	12.4561	6.93049e-28	1.97964e-26	52.5851
MASRI_RESISTANCE_TO_TAMOXIFEN_AND_AROMATASE_INHIBITORS_DN	0.464768	0.0177233	12.4413	7.75703e-28	2.20562e-26	52.4734
DAVICIONI_RHABDOMYOSARCOMA_PAX_FOXO1_FUSION_DN	0.397114	0.0101369	12.4036	1.03531e-27	2.93039e-26	52.187
DACOSTA_ERCC3_ALLELE_XPCS_VS_TTD_DN	0.312179	0.00850054	12.3976	1.08415e-27	3.05477e-26	52.1413
TAKEDA_TARGETS_OF_NUP98_HOXA9_FUSION_6HR_DN	0.362911	0.0017433	12.3858	1.18657e-27	3.32827e-26	52.0518
REACTOME_MET_PROMOTES_CELL_MOTILITY	0.444676	0.013428	12.3751	1.28822e-27	3.5972e-26	51.9702
WESTON_VEGFA_TARGETS_12HR	0.371865	0.0132512	12.3595	1.45046e-27	4.03214e-26	51.8526
REACTOME_DEFECTIVE_B4GALT1_CAUSES_B4GALT1_CDG_CDG_2D_	0.582295	0.0131035	12.3262	1.87113e-27	5.17847e-26	51.6
HOQUE_METHYLATED_IN_CANCER	0.278233	0.00247368	12.319	1.97722e-27	5.44786e-26	51.5453
VALK_AML_CLUSTER_10	0.339583	-0.00508177	12.2908	2.45204e-27	6.72636e-26	51.3318
PETROVA_ENDOTHELIUM_LYMPHATIC_VS_BLOOD_DN	0.361586	0.00912794	12.2434	3.52058e-27	9.61521e-26	50.9731
CERVERA_SDHB_TARGETS_1_UP	0.272172	0.00772909	12.2358	3.73293e-27	1.01506e-25	50.915
WU_SILENCED_BY_METHYLATION_IN_BLADDER_CANCER	0.384772	-0.00698346	12.233	3.81131e-27	1.03187e-25	50.8944
REACTOME_BINDING_AND_UPTAKE_OF_LIGANDS_BY_SCAVENGER_RECEPTORS	0.36567	-0.000644659	12.2218	4.15107e-27	1.11899e-25	50.8097
PETROVA_PROX1_TARGETS_DN	0.400027	0.0116751	12.2106	4.52189e-27	1.2137e-25	50.7248
KEGG_VASCULAR_SMOOTH_MUSCLE_CONTRACTION	0.231664	-0.00533364	12.2002	4.89423e-27	1.308e-25	50.6464
JAZAERI_BREAST_CANCER_BRCA1_VS_BRCA2_DN	0.27271	0.000898515	12.1995	4.92304e-27	1.31007e-25	50.6405
WAMUNYOKOLI_OVARIAN_CANCER_GRADES_1_2_DN	0.288151	-0.00723181	12.1943	5.12003e-27	1.3567e-25	50.6016
WIEDERSCHAIN_TARGETS_OF_BMI1_AND_PCGF2	0.384908	0.0124818	12.1898	5.29925e-27	1.39824e-25	50.5675
HUANG_FOXA2_TARGETS_DN	0.424182	0.0164397	12.1611	6.59663e-27	1.73322e-25	50.3503
GOTZMANN_EPITHELIAL_TO_MESENCHYMAL_TRANSITION_UP	0.328753	0.00306911	12.1568	6.81656e-27	1.78348e-25	50.3178
CERVERA_SDHB_TARGETS_2	0.257313	0.00614809	12.1539	6.96694e-27	1.81519e-25	50.2961
KEGG_CALCIUM_SIGNALING_PATHWAY	0.22153	0.00668366	12.1523	7.05443e-27	1.83033e-25	50.2838
VERHAAK_AML_WITH_NPM1_MUTATED_DN	0.281929	0.00184748	12.1412	7.67744e-27	1.98371e-25	50.1998
REACTOME_RUNX2_REGULATES_GENES_INVOLVED_IN_CELL_MIGRATION	0.463551	0.0151835	12.1336	8.13096e-27	2.09221e-25	50.1429
REACTOME_HEMOSTASIS	0.225112	-0.00187957	12.1246	8.70522e-27	2.23076e-25	50.0752
WIERENGA_STAT5A_TARGETS_DN	0.281581	-0.00452296	12.1239	8.75661e-27	2.23473e-25	50.0694
REACTOME_PLATELET_ACTIVATION_SIGNALING_AND_AGGREGATION	0.269177	-0.00151173	12.1185	9.11974e-27	2.3179e-25	50.0291
LY_AGING_OLD_UP	0.541079	0.0167041	12.0938	1.10081e-26	2.78648e-25	49.8425
LEE_NAIVE_T_LYMPHOCYTE	0.364318	0.00651413	12.0858	1.17024e-26	2.95024e-25	49.7818
VALK_AML_CLUSTER_13	0.336417	0.00773009	12.0599	1.42441e-26	3.57654e-25	49.5869
HOSHIDA_LIVER_CANCER_SURVIVAL_UP	0.270005	0.0099716	12.0536	1.49428e-26	3.7369e-25	49.5394
KANG_IMMORTALIZED_BY_TERT_UP	0.245214	0.00513564	12.0513	1.52123e-26	3.78907e-25	49.5217
MCDOWELL_ACUTE_LUNG_INJURY_DN	0.315862	-0.0186875	12.0299	1.79016e-26	4.44117e-25	49.3603
LIU_SMARCA4_TARGETS	0.333649	0.00590123	12.024	1.87199e-26	4.62574e-25	49.3159
REACTOME_DEFECTIVE_CHST14_CAUSES_EDS_MUSCULOCONTRACTURAL_TYPE	0.466307	0.0149154	12.0108	2.0689e-26	5.0921e-25	49.2168
PETRETTO_CARDIAC_HYPERTROPHY	0.40609	-0.0012925	11.9868	2.48216e-26	6.0852e-25	49.0362
KEGG_LEUKOCYTE_TRANSENDOTHELIAL_MIGRATION	0.303669	0.00238558	11.9854	2.50966e-26	6.12848e-25	49.0253
SUZUKI_AMPLIFIED_IN_ORAL_CANCER	0.389552	0.0411703	11.9821	2.57275e-26	6.25801e-25	49.0006
ZIRN_TRETINOIN_RESPONSE_WT1_UP	0.350863	0.00836471	11.9564	3.12597e-26	7.57409e-25	48.8075
BEGUM_TARGETS_OF_PAX3_FOXO1_FUSION_DN	0.355786	0.00588305	11.9444	3.42491e-26	8.26625e-25	48.7169
KEGG_ARRHYTHMOGENIC_RIGHT_VENTRICULAR_CARDIOMYOPATHY_ARVC	0.305079	0.00937375	11.9414	3.50456e-26	8.39342e-25	48.6941
WP_ARRHYTHMOGENIC_RIGHT_VENTRICULAR_CARDIOMYOPATHY	0.305079	0.00937375	11.9414	3.50456e-26	8.39342e-25	48.6941
OSADA_ASCL1_TARGETS_DN	0.394818	0.014638	11.9312	3.7843e-26	9.02866e-25	48.618
HARRIS_BRAIN_CANCER_PROGENITORS	0.327052	0.0055178	11.8918	5.103e-26	1.21284e-24	48.3215
SAFFORD_T_LYMPHOCYTE_ANERGY	0.252466	0.000238171	11.89	5.17469e-26	1.2252e-24	48.3077
WANG_IMMORTALIZED_BY_HOXA9_AND_MEIS1_DN	0.456067	0.00685246	11.8714	5.9561e-26	1.40487e-24	48.1683
WESTON_VEGFA_TARGETS	0.301442	0.00797337	11.8666	6.17499e-26	1.45101e-24	48.1325
PARENT_MTOR_SIGNALING_DN	0.249329	0.00154691	11.8627	6.36129e-26	1.48671e-24	48.103
REACTOME_GLYCOSAMINOGLYCAN_METABOLISM	0.275042	0.00599116	11.8624	6.37467e-26	1.48671e-24	48.1009
KATSANOU_ELAVL1_TARGETS_UP	0.252014	0.00081844	11.8324	8.00351e-26	1.85962e-24	47.8753
COWLING_MYCN_TARGETS	0.364322	0.0138915	11.8292	8.19589e-26	1.89724e-24	47.8518
CORRE_MULTIPLE_MYELOMA_DN	0.278972	0.00532668	11.8272	8.32242e-26	1.9194e-24	47.8366
LU_TUMOR_VASCULATURE_UP	0.388371	0.0173371	11.8072	9.68247e-26	2.22482e-24	47.6865
REACTOME_CELL_SURFACE_INTERACTIONS_AT_THE_VASCULAR_WALL	0.279611	0.0120615	11.8061	9.75942e-26	2.23159e-24	47.6786
WP_GENES_CONTROLLING_RENAL_NEPHROGENESIS	0.303743	0.013221	11.8055	9.80275e-26	2.23159e-24	47.6743
RUIZ_TNC_TARGETS_UP	0.297655	-0.000301098	11.8053	9.81944e-26	2.23159e-24	47.6726
WP_MONOAMINE_TRANSPORT	0.308212	-0.00359168	11.7881	1.11873e-25	2.53322e-24	47.5433
REACTOME_INTERLEUKIN_4_AND_INTERLEUKIN_13_SIGNALING	0.319338	0.00979061	11.7844	1.1502e-25	2.59504e-24	47.5158
REACTOME_CHL1_INTERACTIONS	0.459695	0.00357577	11.752	1.46887e-25	3.30203e-24	47.2733
PID_INTEGRIN5_PATHWAY	0.464928	0.0117966	11.7361	1.65649e-25	3.71041e-24	47.1541
YAMASHITA_METHYLATED_IN_PROSTATE_CANCER	0.304075	0.0171105	11.7351	1.66968e-25	3.72656e-24	47.1463
PID_INTEGRIN_A9B1_PATHWAY	0.385975	0.01519	11.73	1.73511e-25	3.85877e-24	47.1081
PLASARI_TGFB1_TARGETS_10HR_UP	0.309864	0.00533702	11.7218	1.84533e-25	4.08928e-24	47.0471
VALK_AML_CLUSTER_11	0.359461	0.000198629	11.7053	2.09032e-25	4.61574e-24	46.9235
MAINA_VHL_TARGETS_UP	0.491027	0.00317245	11.7	2.1751e-25	4.78599e-24	46.8841
BERENJENO_TRANSFORMED_BY_RHOA_REVERSIBLY_DN	0.388226	0.0149408	11.6628	2.88078e-25	6.31641e-24	46.6055
GOZGIT_ESR1_TARGETS_UP	0.234247	0.000266286	11.6615	2.90849e-25	6.3548e-24	46.596
TONKS_TARGETS_OF_RUNX1_RUNX1T1_FUSION_ERYTHROCYTE_UP	0.304473	0.00860748	11.6606	2.92863e-25	6.37642e-24	46.5892
DACOSTA_ERCC3_ALLELE_XPCS_VS_TTD_UP	0.305425	0.0185881	11.6425	3.35599e-25	7.28145e-24	46.4542
ALONSO_METASTASIS_NEURAL_UP	0.373444	0.00364766	11.6402	3.41608e-25	7.38608e-24	46.4366
GARGALOVIC_RESPONSE_TO_OXIDIZED_PHOSPHOLIPIDS_PINK_DN	0.367941	0.0123857	11.6369	3.50239e-25	7.54649e-24	46.4118
DAVICIONI_TARGETS_OF_PAX_FOXO1_FUSIONS_UP	0.272759	0.00589931	11.6334	3.59539e-25	7.72016e-24	46.3859
YAMASHITA_SILENCED_BY_METHYLATION	0.4227	0.00414696	11.6327	3.61397e-25	7.7334e-24	46.3807
SABATES_COLORECTAL_ADENOMA_DN	0.296354	0.00378244	11.6147	4.13834e-25	8.82515e-24	46.2464
CHIBA_RESPONSE_TO_TSA_UP	0.308033	0.00855191	11.6077	4.36385e-25	9.27431e-24	46.1938
WP_HIPPOMERLIN_SIGNALING_DYSREGULATION	0.242166	0.00828751	11.6049	4.45374e-25	9.43314e-24	46.1736
BURTON_ADIPOGENESIS_7	0.348881	0.0115894	11.5924	4.89326e-25	1.03289e-23	46.0803
REACTOME_GPCR_LIGAND_BINDING	0.23573	0.0150981	11.592	4.91006e-25	1.03294e-23	46.0769
WP_PRIMARY_FOCAL_SEGMENTAL_GLOMERULOSCLEROSIS_FSGS	0.304644	0.00488042	11.5717	5.7206e-25	1.1994e-23	45.9255
GILDEA_METASTASIS	0.413055	0.01571	11.5712	5.74038e-25	1.19951e-23	45.922
REACTOME_SMOOTH_MUSCLE_CONTRACTION	0.362544	0.00953276	11.5449	6.99727e-25	1.45726e-23	45.7258
HENDRICKS_SMARCA4_TARGETS_UP	0.389821	0.00636685	11.5353	7.51928e-25	1.56075e-23	45.6545
IVANOVA_HEMATOPOIESIS_STEM_CELL_LONG_TERM	0.207802	-0.00523121	11.5201	8.43167e-25	1.74432e-23	45.5409
LEI_HOXC8_TARGETS_DN	0.371337	0.0202244	11.5166	8.65735e-25	1.78508e-23	45.5148
REACTOME_CLASS_A_1_RHODOPSIN_LIKE_RECEPTORS_	0.272548	0.0147629	11.5047	9.46061e-25	1.94427e-23	45.4268
NAKAMURA_ADIPOGENESIS_LATE_DN	0.379665	0.013706	11.4917	1.04332e-24	2.13708e-23	45.3298
WP_PEPTIDE_GPCRS	0.331894	0.0181663	11.4868	1.08281e-24	2.21071e-23	45.293
PLASARI_TGFB1_SIGNALING_VIA_NFIC_10HR_UP	0.271222	0.000796216	11.4845	1.10167e-24	2.24185e-23	45.2759
ROSS_AML_WITH_PML_RARA_FUSION	0.254837	0.00510346	11.454	1.38471e-24	2.80866e-23	45.0492
REACTOME_RESPONSE_TO_ELEVATED_PLATELET_CYTOSOLIC_CA2_	0.301297	-0.00352274	11.4284	1.67768e-24	3.39185e-23	44.859
MIKKELSEN_NPC_LCP_WITH_H3K4ME3	0.293363	0.00266118	11.4275	1.68872e-24	3.40313e-23	44.8525
ACEVEDO_METHYLATED_IN_LIVER_CANCER_DN	0.152789	0.0110332	11.4228	1.7501e-24	3.51545e-23	44.8171
SIMBULAN_PARP1_TARGETS_UP	0.368898	0.00111869	11.4195	1.79378e-24	3.5916e-23	44.7927
BOQUEST_STEM_CELL_CULTURED_VS_FRESH_DN	0.373669	0.00383956	11.4106	1.91752e-24	3.82704e-23	44.7266
REACTOME_G_ALPHA_I_SIGNALLING_EVENTS	0.194529	0.011442	11.4096	1.93109e-24	3.84182e-23	44.7196
GYORFFY_DOXORUBICIN_RESISTANCE	0.297375	0.00180149	11.3971	2.12091e-24	4.20602e-23	44.6266
WIERENGA_STAT5A_TARGETS_UP	0.265314	0.0087833	11.391	2.21999e-24	4.38852e-23	44.5814
BROWNE_HCMV_INFECTION_12HR_DN	0.255455	-0.000486475	11.3823	2.36984e-24	4.66994e-23	44.5167
CROMER_TUMORIGENESIS_UP	0.425416	0.0182956	11.379	2.4296e-24	4.76286e-23	44.492
WP_HEMATOPOIETIC_STEM_CELL_DIFFERENTIATION	0.311632	-0.00104084	11.3788	2.43229e-24	4.76286e-23	44.4909
SCHAEFFER_PROSTATE_DEVELOPMENT_AND_CANCER_BOX6_UP	0.487468	0.0274492	11.3757	2.49046e-24	4.86147e-23	44.4674
TONKS_TARGETS_OF_RUNX1_RUNX1T1_FUSION_GRANULOCYTE_DN	0.48955	0.00767091	11.3658	2.6802e-24	5.2155e-23	44.3947
REACTOME_NCAM_SIGNALING_FOR_NEURITE_OUT_GROWTH	0.319384	0.00830946	11.3461	3.10723e-24	6.02765e-23	44.2482
REACTOME_DERMATAN_SULFATE_BIOSYNTHESIS	0.428615	0.0216558	11.3418	3.20938e-24	6.20646e-23	44.2161
DELYS_THYROID_CANCER_UP	0.306092	0.00590603	11.3374	3.3162e-24	6.39318e-23	44.1837
TARTE_PLASMA_CELL_VS_PLASMABLAST_UP	0.229571	0.00719775	11.3333	3.41892e-24	6.57088e-23	44.1534
REACTOME_DEFECTIVE_ST3GAL3_CAUSES_MCT12_AND_EIEE15	0.535264	0.0177671	11.3327	3.43534e-24	6.58212e-23	44.1487
CAIRO_HEPATOBLASTOMA_CLASSES_DN	0.298682	-0.00595037	11.3231	3.69071e-24	7.04971e-23	44.0776
DELASERNA_MYOD_TARGETS_DN	0.25835	0.0055875	11.3212	3.7434e-24	7.12849e-23	44.0636
INAMURA_LUNG_CANCER_SCC_DN	0.451738	-0.0277721	11.3189	3.80729e-24	7.22805e-23	44.0468
REACTOME_ADORA2B_MEDIATED_ANTI_INFLAMMATORY_CYTOKINES_PRODUCTION	0.207099	0.0245139	11.3162	3.88391e-24	7.3511e-23	44.027
ZHU_SKIL_TARGETS_UP	0.427897	0.00798447	11.309	4.09872e-24	7.73417e-23	43.9737
WP_LUNG_FIBROSIS	0.337422	0.0065325	11.2941	4.58202e-24	8.62e-23	43.8632
WP_TGFBETA_RECEPTOR_SIGNALLING_IN_SKELETAL_DYSPLASIAS	0.298408	0.00170959	11.2913	4.67991e-24	8.77766e-23	43.8423
GUTIERREZ_CHRONIC_LYMPHOCYTIC_LEUKEMIA_DN	0.254523	0.00396551	11.286	4.86798e-24	9.10298e-23	43.8032
WP_CARDIAC_PROGENITOR_DIFFERENTIATION	0.281092	0.0124059	11.268	5.5678e-24	1.03805e-22	43.6701
BASSO_HAIRY_CELL_LEUKEMIA_UP	0.316859	-0.0032336	11.2613	5.85255e-24	1.08788e-22	43.6207
REACTOME_CONSTITUTIVE_SIGNALING_BY_ABERRANT_PI3K_IN_CANCER	0.248323	0.0107501	11.2492	6.40574e-24	1.18716e-22	43.5312
TAKEDA_TARGETS_OF_NUP98_HOXA9_FUSION_8D_DN	0.33189	0.00542902	11.2302	7.38548e-24	1.36467e-22	43.3902
DELACROIX_RAR_TARGETS_DN	0.32105	0.000232309	11.2291	7.44234e-24	1.37111e-22	43.3826
YANG_BCL3_TARGETS_DN	0.435029	0.0172945	11.217	8.14447e-24	1.49604e-22	43.2932
DUNNE_TARGETS_OF_AML1_MTG8_FUSION_DN	0.369044	0.0105256	11.2115	8.48775e-24	1.55451e-22	43.2523
MANNE_COVID19_COMBINED_COHORT_VS_HEALTHY_DONOR_PLATELETS_DN	0.252467	0.000165983	11.2092	8.63771e-24	1.57733e-22	43.235
REACTOME_CS_DS_DEGRADATION	0.385597	0.0041707	11.1939	9.68084e-24	1.76265e-22	43.122
MCBRYAN_PUBERTAL_TGFB1_TARGETS_UP	0.295683	0.00217533	11.1729	1.13155e-23	2.05427e-22	42.9674
WP_CALCIUM_REGULATION_IN_THE_CARDIAC_CELL	0.206581	-0.00475217	11.1564	1.27945e-23	2.31604e-22	42.8456
WP_NEOVASCULARISATION_PROCESSES	0.323212	0.0055478	11.1556	1.28711e-23	2.32314e-22	42.8397
BERENJENO_ROCK_SIGNALING_NOT_VIA_RHOA_DN	0.340058	0.00404514	11.1359	1.48996e-23	2.6815e-22	42.6947
BRUINS_UVC_RESPONSE_VIA_TP53_GROUP_A	0.12858	0.00407928	11.135	1.50057e-23	2.69281e-22	42.6877
MATTIOLI_MULTIPLE_MYELOMA_WITH_14Q32_TRANSLOCATIONS	0.323798	0.0060419	11.1216	1.65742e-23	2.96016e-22	42.5892
MANNE_COVID19_ICU_VS_HEALTHY_DONOR_PLATELETS_DN	0.236122	0.00157258	11.1215	1.65906e-23	2.96016e-22	42.5882
PAPASPYRIDONOS_UNSTABLE_ATEROSCLEROTIC_PLAQUE_DN	0.361431	-0.00181263	11.1081	1.83186e-23	3.25914e-22	42.49
MARTIN_NFKB_TARGETS_UP	0.296166	0.00223758	11.0922	2.06192e-23	3.65799e-22	42.3728
PASINI_SUZ12_TARGETS_DN	0.302674	0.00366132	11.0886	2.11881e-23	3.74824e-22	42.3458
REACTOME_PLATELET_AGGREGATION_PLUG_FORMATION_	0.290175	0.00358237	11.084	2.19255e-23	3.8677e-22	42.3119
KEGG_NEUROACTIVE_LIGAND_RECEPTOR_INTERACTION	0.229148	0.0141901	11.0768	2.31193e-23	4.06677e-22	42.2594
MEISSNER_NPC_HCP_WITH_H3K4ME2	0.185949	0.00491332	11.073	2.37863e-23	4.17232e-22	42.2312
CHEN_LVAD_SUPPORT_OF_FAILING_HEART_DN	0.323446	0.00338574	11.0696	2.4395e-23	4.26707e-22	42.2062
CASTELLANO_NRAS_TARGETS_DN	0.338259	0.00651167	11.066	2.50479e-23	4.369e-22	42.18
HAN_JNK_SINGALING_DN	0.340136	0.0177594	11.0578	2.66187e-23	4.63001e-22	42.1198
BIOCARTA_LYM_PATHWAY	0.498373	0.00503759	11.0383	3.07633e-23	5.33602e-22	41.9764
MULLIGHAN_MLL_SIGNATURE_1_DN	0.177429	-0.00209372	11.0325	3.21299e-23	5.55758e-22	41.9333
KUNINGER_IGF1_VS_PDGFB_TARGETS_DN	0.282962	0.00968268	11.0282	3.31521e-23	5.7185e-22	41.9023
KIM_WT1_TARGETS_12HR_UP	0.262055	0.00538767	11.0174	3.59208e-23	6.17898e-22	41.8228
SUZUKI_RESPONSE_TO_TSA_AND_DECITABINE_1A	0.314363	0.00185035	11.0109	3.76976e-23	6.46503e-22	41.775
MIYAGAWA_TARGETS_OF_EWSR1_ETS_FUSIONS_UP	0.221674	0.00324403	11.0106	3.77914e-23	6.46503e-22	41.7725
REACTOME_SEMA3A_PLEXIN_REPULSION_SIGNALING_BY_INHIBITING_INTEGRIN_ADHESION	0.415102	-0.00332431	10.9965	4.19306e-23	7.15348e-22	41.6696
MURATA_VIRULENCE_OF_H_PILORI	0.401301	0.0197867	10.984	4.60086e-23	7.82775e-22	41.5776
GAUSSMANN_MLL_AF4_FUSION_TARGETS_A_DN	0.219356	0.00337052	10.9642	5.3293e-23	9.04239e-22	41.432
WIERENGA_STAT5A_TARGETS_GROUP1	0.234859	0.00701213	10.9581	5.57237e-23	9.42912e-22	41.3878
REACTOME_SCAVENGING_BY_CLASS_A_RECEPTORS	0.387171	0.00318359	10.9525	5.80776e-23	9.80079e-22	41.3468
WP_COMPLEMENT_AND_COAGULATION_CASCADES	0.35913	0.00139068	10.9468	6.06145e-23	1.02013e-21	41.3045
ZHOU_INFLAMMATORY_RESPONSE_LIVE_UP	0.196038	0.0050942	10.9453	6.12797e-23	1.02854e-21	41.2937
HUMMERICH_SKIN_CANCER_PROGRESSION_DN	0.221969	0.00120514	10.9296	6.88129e-23	1.15188e-21	41.1788
OSADA_ASCL1_TARGETS_UP	0.286596	0.009807	10.9208	7.34532e-23	1.22625e-21	41.1142
REACTOME_LEISHMANIA_INFECTION	0.213175	0.0157638	10.9085	8.04263e-23	1.33908e-21	41.0243
NABA_SECRETED_FACTORS	0.231984	0.0128649	10.9001	8.55987e-23	1.42139e-21	40.9626
WP_TYPE_I_COLLAGEN_SYNTHESIS_IN_THE_CONTEXT_OF_OSTEOGENESIS_IMPERFECTA	0.379843	-0.000377017	10.8933	9.00269e-23	1.49095e-21	40.9126
CHIARADONNA_NEOPLASTIC_TRANSFORMATION_CDC25_UP	0.26383	0.00754104	10.8736	1.0406e-22	1.71878e-21	40.7691
REACTOME_LAMININ_INTERACTIONS	0.460492	0.0143384	10.8717	1.05578e-22	1.73924e-21	40.7548
KONDO_EZH2_TARGETS	0.225735	0.00201628	10.8659	1.10208e-22	1.81072e-21	40.7123
SMIRNOV_CIRCULATING_ENDOTHELIOCYTES_IN_CANCER_UP	0.317958	0.00685536	10.8645	1.11308e-22	1.82398e-21	40.7024
CHEN_LVAD_SUPPORT_OF_FAILING_HEART_UP	0.279505	-0.0112151	10.8349	1.3847e-22	2.26313e-21	40.4861
NAKAMURA_CANCER_MICROENVIRONMENT_UP	0.305211	0.00482149	10.828	1.45682e-22	2.37476e-21	40.4359
CHARAFE_BREAST_CANCER_LUMINAL_VS_MESENCHYMAL_DN	0.324483	0.00698598	10.8022	1.7616e-22	2.86409e-21	40.2477
WP_INTEGRINMEDIATED_CELL_ADHESION	0.256692	0.00268419	10.7884	1.95112e-22	3.16396e-21	40.1465
PID_VEGF_VEGFR_PATHWAY	0.483963	0.000408811	10.7855	1.99292e-22	3.22335e-21	40.1255
KORKOLA_YOLK_SAC_TUMOR	0.248651	0.00174122	10.7841	2.01397e-22	3.24896e-21	40.1151
REACTOME_MUSCLE_CONTRACTION	0.221021	0.00540279	10.7816	2.0509e-22	3.29999e-21	40.0971
AZARE_NEOPLASTIC_TRANSFORMATION_BY_STAT3_UP	0.302887	0.0101815	10.7622	2.36494e-22	3.79549e-21	39.956
CHANDRAN_METASTASIS_DN	0.209223	-0.000959287	10.7603	2.39949e-22	3.84103e-21	39.9416
VERRECCHIA_RESPONSE_TO_TGFB1_C4	0.447524	0.0186626	10.7493	2.60119e-22	4.15323e-21	39.8617
WP_SPINAL_CORD_INJURY	0.248563	0.0054342	10.745	2.68488e-22	4.27589e-21	39.8303
WP_OVERVIEW_OF_NANOPARTICLE_EFFECTS	0.338141	0.00766898	10.7244	3.1237e-22	4.96206e-21	39.6804
CHEN_ETV5_TARGETS_SERTOLI	0.387392	0.0155231	10.7231	3.15343e-22	4.99654e-21	39.671
ZHENG_GLIOBLASTOMA_PLASTICITY_DN	0.268387	0.00483759	10.7175	3.28609e-22	5.19353e-21	39.6302
YAMAZAKI_TCEB3_TARGETS_UP	0.27796	-0.000321141	10.716	3.32123e-22	5.23577e-21	39.6196
BAELDE_DIABETIC_NEPHROPATHY_UP	0.299369	-0.00492101	10.7059	3.5767e-22	5.62426e-21	39.5463
LEE_METASTASIS_AND_ALTERNATIVE_SPLICING_UP	0.244931	0.00610983	10.6988	3.76776e-22	5.90978e-21	39.4947
MOREAUX_MULTIPLE_MYELOMA_BY_TACI_UP	0.172923	0.00445207	10.6983	3.78183e-22	5.91695e-21	39.491
REACTOME_PLATELET_HOMEOSTASIS	0.20201	-0.00226453	10.695	3.87575e-22	6.0487e-21	39.4667
LINDSTEDT_DENDRITIC_CELL_MATURATION_D	0.339571	0.00685089	10.6941	3.90261e-22	6.07538e-21	39.4599
ZHOU_INFLAMMATORY_RESPONSE_FIMA_UP	0.169659	0.0056812	10.6864	4.1268e-22	6.40838e-21	39.4046
REACTOME_GP1B_IX_V_ACTIVATION_SIGNALLING	0.398778	0.0148352	10.6744	4.5088e-22	6.98415e-21	39.3169
HAN_JNK_SINGALING_UP	0.305072	0.01427	10.6669	4.76257e-22	7.35894e-21	39.2627
WANG_ESOPHAGUS_CANCER_VS_NORMAL_UP	0.314207	0.0060247	10.6666	4.77451e-22	7.35912e-21	39.2602
BIOCARTA_LAIR_PATHWAY	0.443521	0.00965286	10.6655	4.81146e-22	7.37955e-21	39.2526
WP_CELLS_AND_MOLECULES_INVOLVED_IN_LOCAL_ACUTE_INFLAMMATORY_RESPONSE	0.443521	0.00965286	10.6655	4.81146e-22	7.37955e-21	39.2526
XU_HGF_TARGETS_INDUCED_BY_AKT1_48HR_UP	0.434353	0.018668	10.6463	5.53996e-22	8.476e-21	39.1129
REACTOME_ANCHORING_FIBRIL_FORMATION	0.472256	0.01416	10.6421	5.71265e-22	8.71879e-21	39.0825
WP_ADIPOGENESIS	0.201594	-3.32438e-05	10.6389	5.84723e-22	8.90237e-21	39.0595
SA_MMP_CYTOKINE_CONNECTION	0.461594	0.0127388	10.6321	6.14561e-22	9.33384e-21	39.0102
REACTOME_G_ALPHA_12_13_SIGNALLING_EVENTS	0.243811	-0.00395804	10.6296	6.25861e-22	9.48233e-21	38.9921
LU_TUMOR_ANGIOGENESIS_UP	0.32515	0.0104207	10.6169	6.869e-22	1.03819e-20	38.9
REACTOME_MET_INTERACTS_WITH_TNS_PROTEINS	0.486431	0.000400593	10.6136	7.03961e-22	1.0614e-20	38.8757
WP_HUMAN_COMPLEMENT_SYSTEM	0.327785	0.00302108	10.5998	7.7883e-22	1.17144e-20	38.7756
KEGG_CELL_ADHESION_MOLECULES_CAMS	0.334973	0.0044632	10.5947	8.08225e-22	1.21273e-20	38.7389
ABRAHAM_ALPC_VS_MULTIPLE_MYELOMA_UP	0.317683	0.00956819	10.5836	8.7674e-22	1.31237e-20	38.6584
IWANAGA_CARCINOGENESIS_BY_KRAS_PTEN_DN	0.163146	-0.00112009	10.5821	8.86534e-22	1.32385e-20	38.6474
KEGG_GLYCOSAMINOGLYCAN_BIOSYNTHESIS_CHONDROITIN_SULFATE	0.368922	0.00519016	10.5702	9.66611e-22	1.43997e-20	38.5617
WP_EICOSANOID_METABOLISM_VIA_CYCLO_OXYGENASES_COX	0.258602	0.00278876	10.5648	1.00569e-21	1.49462e-20	38.5225
REACTOME_SEMAPHORIN_INTERACTIONS	0.265658	0.00506056	10.5543	1.08607e-21	1.60763e-20	38.4463
FONTAINE_PAPILLARY_THYROID_CARCINOMA_DN	0.194962	2.20753e-05	10.5542	1.0869e-21	1.60763e-20	38.4456
REACTOME_KERATAN_SULFATE_DEGRADATION	0.448373	0.00264098	10.5444	1.16717e-21	1.72227e-20	38.375
MIKKELSEN_ES_HCP_WITH_H3K27ME3	0.296883	0.0239755	10.5412	1.19507e-21	1.75926e-20	38.3516
REACTOME_PI3K_AKT_SIGNALING_IN_CANCER	0.201088	0.00752783	10.54	1.20582e-21	1.7709e-20	38.3428
PID_GLYPICAN_1PATHWAY	0.315665	0.00975019	10.539	1.21487e-21	1.78e-20	38.3354
RODWELL_AGING_KIDNEY_UP	0.340068	0.00719472	10.53	1.29733e-21	1.89636e-20	38.2703
HERNANDEZ_ABERRANT_MITOSIS_BY_DOCETACEL_2NM_UP	0.259585	0.012121	10.5296	1.30113e-21	1.89746e-20	38.2675
ROSS_AML_WITH_AML1_ETO_FUSION	0.234445	-0.00282698	10.5167	1.42932e-21	2.07953e-20	38.1744
WP_PLATELETMEDIATED_INTERACTIONS_WITH_VASCULAR_AND_CIRCULATING_CELLS	0.478392	0.0126075	10.5116	1.48286e-21	2.15239e-20	38.138
BIOCARTA_ERYTH_PATHWAY	0.424571	0.0106131	10.5083	1.51954e-21	2.20051e-20	38.1138
WP_HYPOTHESIZED_PATHWAYS_IN_PATHOGENESIS_OF_CARDIOVASCULAR_DISEASE	0.359764	0.0041542	10.5012	1.60083e-21	2.31284e-20	38.0622
ONGUSAHA_BRCA1_TARGETS_UP	0.415096	0.0161702	10.4924	1.70636e-21	2.4596e-20	37.999
BIOCARTA_PLATELETAPP_PATHWAY	0.399197	0.00772588	10.4753	1.93304e-21	2.77992e-20	37.8755
BIOCARTA_MONOCYTE_PATHWAY	0.494553	0.00592348	10.473	1.96506e-21	2.81351e-20	37.8592
MIKKELSEN_NPC_HCP_WITH_H3K4ME3_AND_H3K27ME3	0.204386	0.00973271	10.473	1.96543e-21	2.81351e-20	37.8591
PID_SYNDECAN_4_PATHWAY	0.319709	0.004538	10.464	2.09938e-21	2.99836e-20	37.7938
ISSAEVA_MLL2_TARGETS	0.288796	0.0125063	10.4611	2.14342e-21	3.05425e-20	37.7732
SEKI_INFLAMMATORY_RESPONSE_LPS_DN	0.324662	0.00822713	10.4562	2.22145e-21	3.15821e-20	37.7378
TAKEDA_TARGETS_OF_NUP98_HOXA9_FUSION_16D_DN	0.25148	-0.00181286	10.4489	2.34238e-21	3.32255e-20	37.6853
DASU_IL6_SIGNALING_UP	0.310432	0.0129284	10.4364	2.5662e-21	3.63175e-20	37.595
MARTIN_VIRAL_GPCR_SIGNALING_UP	0.21042	0.00491951	10.4266	2.75612e-21	3.89169e-20	37.5243
WP_PATHWAYS_REGULATING_HIPPO_SIGNALING	0.207479	0.00670392	10.4253	2.78193e-21	3.91925e-20	37.5151
REACTOME_ADRENALINE_NORADRENALINE_INHIBITS_INSULIN_SECRETION	0.259408	-0.00198242	10.422	2.84911e-21	4.00484e-20	37.4915
LIANG_SILENCED_BY_METHYLATION_UP	0.335866	0.0167744	10.4001	3.34001e-21	4.68428e-20	37.3341
SCHAEFFER_PROSTATE_DEVELOPMENT_12HR_DN	0.262049	0.00619245	10.3965	3.42891e-21	4.79816e-20	37.3081
KEGG_AXON_GUIDANCE	0.234349	0.00630808	10.3876	3.65773e-21	5.10688e-20	37.2441
HOWLIN_PUBERTAL_MAMMARY_GLAND	0.278857	0.00885586	10.3825	3.79723e-21	5.28979e-20	37.2071
WP_RAS_SIGNALING	0.195469	-0.00107417	10.3762	3.97548e-21	5.52574e-20	37.1617
PID_PTP1B_PATHWAY	0.268007	0.0131475	10.3735	4.05294e-21	5.62086e-20	37.1426
VALK_AML_CLUSTER_1	0.323558	-0.00492096	10.3589	4.50626e-21	6.23566e-20	37.0376
MAHADEVAN_GIST_MORPHOLOGICAL_SWITCH	0.406836	0.00305679	10.3451	4.98019e-21	6.87619e-20	36.9386
HELLER_HDAC_TARGETS_SILENCED_BY_METHYLATION_UP	0.160985	-0.000781417	10.3371	5.2792e-21	7.27292e-20	36.8809
SCHAEFFER_PROSTATE_DEVELOPMENT_12HR_UP	0.234474	0.0101594	10.3309	5.52275e-21	7.59165e-20	36.8362
NADELLA_PRKAR1A_TARGETS_DN	0.463164	0.0177489	10.3253	5.75134e-21	7.88846e-20	36.7961
BIOCARTA_EDG1_PATHWAY	0.305454	0.00195546	10.3112	6.36931e-21	8.71685e-20	36.6951
SASSON_RESPONSE_TO_FORSKOLIN_DN	0.285993	-0.00225395	10.3016	6.82719e-21	9.32301e-20	36.6264
PID_IL4_2PATHWAY	0.272311	0.00913726	10.2965	7.08295e-21	9.6511e-20	36.59
KEGG_CYTOKINE_CYTOKINE_RECEPTOR_INTERACTION	0.328913	0.010671	10.2837	7.77181e-21	1.05666e-19	36.4981
PID_S1P_S1P1_PATHWAY	0.333564	8.85864e-05	10.2783	8.08258e-21	1.09652e-19	36.4593
BOQUEST_STEM_CELL_DN	0.301129	-0.0130487	10.2753	8.25521e-21	1.1175e-19	36.4384
CHEN_METABOLIC_SYNDROM_NETWORK	0.259363	0.00430316	10.2687	8.66131e-21	1.16993e-19	36.3908
SMID_BREAST_CANCER_NORMAL_LIKE_UP	0.37136	-0.000297312	10.2611	9.15228e-21	1.23358e-19	36.3363
BLANCO_MELO_COVID19_SARS_COV_2_INFECTION_A594_CELLS_UP	0.27481	0.0124944	10.2512	9.83355e-21	1.32254e-19	36.2652
CHEOK_RESPONSE_TO_HD_MTX_UP	0.323976	0.0147578	10.2476	1.00903e-20	1.35414e-19	36.2397
WP_MYOMETRIAL_RELAXATION_AND_CONTRACTION_PATHWAYS	0.202394	0.0013635	10.2404	1.06303e-20	1.42355e-19	36.1881
REACTOME_RHO_GTPASE_CYCLE	0.24541	-0.00249583	10.2345	1.10923e-20	1.48222e-19	36.146
VERHAAK_AML_WITH_NPM1_MUTATED_UP	0.328377	0.00839334	10.2304	1.14271e-20	1.5237e-19	36.1165
WAESCH_ANAPHASE_PROMOTING_COMPLEX	-0.360654	-0.0116523	-10.2274	1.16775e-20	1.55375e-19	36.0951
SASSON_RESPONSE_TO_GONADOTROPHINS_DN	0.277481	-0.00114517	10.2241	1.19533e-20	1.58706e-19	36.072
YAO_TEMPORAL_RESPONSE_TO_PROGESTERONE_CLUSTER_1	0.232799	0.00288514	10.2108	1.3166e-20	1.74435e-19	35.9764
REACTOME_CELL_EXTRACELLULAR_MATRIX_INTERACTIONS	0.439284	-0.00424693	10.2016	1.40643e-20	1.85941e-19	35.911
ZWANG_TRANSIENTLY_UP_BY_2ND_EGF_PULSE_ONLY	0.17405	0.0106312	10.2003	1.4199e-20	1.87325e-19	35.9016
REACTOME_MICRORNA_MIRNA_BIOGENESIS	-0.372523	-0.00993519	-10.1779	1.66908e-20	2.19733e-19	35.7416
OHM_METHYLATED_IN_ADULT_CANCERS	0.258258	-0.00121356	10.1774	1.67521e-20	2.20074e-19	35.738
LI_INDUCED_T_TO_NATURAL_KILLER_DN	0.206686	0.00571211	10.1731	1.7272e-20	2.26427e-19	35.7077
REACTOME_FGFR2_ALTERNATIVE_SPLICING	-0.353545	-0.00394567	-10.166	1.81866e-20	2.37916e-19	35.6566
BIOCARTA_ACE2_PATHWAY	0.379629	-0.00185092	10.1656	1.8231e-20	2.37997e-19	35.6542
WP_VITAMIN_D_RECEPTOR_PATHWAY	0.21343	0.00941538	10.1635	1.85073e-20	2.41098e-19	35.6393
BIOCARTA_AMI_PATHWAY	0.356161	-0.00614597	10.1618	1.8746e-20	2.43698e-19	35.6267
ALCALAY_AML_BY_NPM1_LOCALIZATION_UP	0.193121	0.00383903	10.1533	1.99171e-20	2.58383e-19	35.5667
KEGG_REGULATION_OF_ACTIN_CYTOSKELETON	0.208358	0.0056489	10.1486	2.06043e-20	2.66743e-19	35.5331
KEGG_RENIN_ANGIOTENSIN_SYSTEM	0.323983	-0.00518862	10.1207	2.5185e-20	3.24959e-19	35.3345
PID_LYMPH_ANGIOGENESIS_PATHWAY	0.366005	0.00720327	10.1206	2.52056e-20	3.24959e-19	35.3336
KEGG_COMPLEMENT_AND_COAGULATION_CASCADES	0.35609	-0.00104756	10.1128	2.66625e-20	3.43032e-19	35.278
TONKS_TARGETS_OF_RUNX1_RUNX1T1_FUSION_HSC_UP	0.227911	0.00560168	10.1124	2.67365e-20	3.43275e-19	35.2753
MOREAUX_B_LYMPHOCYTE_MATURATION_BY_TACI_DN	-0.3463	0.00122854	-10.1102	2.71688e-20	3.48107e-19	35.2594
GAUSSMANN_MLL_AF4_FUSION_TARGETS_G_UP	0.139792	0.00167559	10.1038	2.84487e-20	3.63757e-19	35.2139
PID_S1P_S1P3_PATHWAY	0.319	-0.00103933	10.1003	2.91624e-20	3.7212e-19	35.1894
MILICIC_FAMILIAL_ADENOMATOUS_POLYPOSIS_DN	0.508187	0.00947368	10.0943	3.04596e-20	3.87877e-19	35.1463
ST_STAT3_PATHWAY	0.376649	0.0131141	10.081	3.35096e-20	4.25845e-19	35.0519
WP_MAMMARY_GLAND_DEVELOPMENT_PATHWAY_PUBERTY_STAGE_2_OF_4	0.376342	0.016715	10.0803	3.36765e-20	4.27094e-19	35.0469
VERHAAK_GLIOBLASTOMA_MESENCHYMAL	0.383697	0.0113363	10.0783	3.41558e-20	4.32293e-19	35.033
REACTOME_RNA_POLYMERASE_II_TRANSCRIPTION_TERMINATION	-0.317827	0.00212639	-10.0767	3.4571e-20	4.3666e-19	35.021
REACTOME_G_ALPHA_Z_SIGNALLING_EVENTS	0.214406	0.0105324	10.065	3.75858e-20	4.73779e-19	34.9383
PID_IL8_CXCR1_PATHWAY	0.325394	0.000555888	10.0617	3.84778e-20	4.84043e-19	34.9151
PLASARI_NFIC_TARGETS_BASAL_DN	0.313683	0.0108075	10.0503	4.17752e-20	5.24464e-19	34.8337
DESERT_EXTRACELLULAR_MATRIX_HEPATOCELLULAR_CARCINOMA_SUBCLASS_UP	0.3516	0.0119594	10.0457	4.31861e-20	5.41086e-19	34.8008
RIGGINS_TAMOXIFEN_RESISTANCE_UP	0.211922	0.00705222	10.044	4.37019e-20	5.4645e-19	34.7891
GUTIERREZ_WALDENSTROEMS_MACROGLOBULINEMIA_1_UP	0.396497	0.010104	10.0135	5.43616e-20	6.78376e-19	34.5731
HORIUCHI_WTAP_TARGETS_UP	0.228391	-0.00197924	10.0121	5.4941e-20	6.84236e-19	34.5626
CHEBOTAEV_GR_TARGETS_UP	0.227671	-0.00419141	10.0007	5.96037e-20	7.40823e-19	34.4821
LIU_VAV3_PROSTATE_CARCINOGENESIS_UP	0.323751	0.0116137	9.999	6.033e-20	7.48356e-19	34.4701
ST_JAK_STAT_PATHWAY	0.381557	0.00569367	9.99255	6.31789e-20	7.82137e-19	34.4244
SCHLINGEMANN_SKIN_CARCINOGENESIS_TPA_DN	0.275426	0.00360451	9.99185	6.34979e-20	7.84527e-19	34.4194
BIOCARTA_LYMPHOCYTE_PATHWAY	0.48261	0.00371898	9.9853	6.65451e-20	8.20547e-19	34.3731
SMID_BREAST_CANCER_LUMINAL_B_DN	0.268727	0.012032	9.98077	6.87363e-20	8.45891e-19	34.341
REACTOME_PEPTIDE_LIGAND_BINDING_RECEPTORS	0.243503	0.0148503	9.97811	7.00586e-20	8.60463e-19	34.3222
LEIN_CHOROID_PLEXUS_MARKERS	0.217189	0.00107058	9.96926	7.46329e-20	9.1484e-19	34.2596
MUELLER_PLURINET	-0.297553	0.00263924	-9.96293	7.80887e-20	9.55321e-19	34.2148
MOREAUX_MULTIPLE_MYELOMA_BY_TACI_DN	-0.301883	-0.0034458	-9.96209	7.85575e-20	9.59171e-19	34.2089
BENPORATH_SUZ12_TARGETS	0.195024	0.0119036	9.95372	8.34009e-20	1.01632e-18	34.1497
MANNE_COVID19_NONICU_VS_HEALTHY_DONOR_PLATELETS_DN	0.227716	-0.00471155	9.95043	8.53882e-20	1.0385e-18	34.1264
WP_IMATINIB_AND_CHRONIC_MYELOID_LEUKEMIA	0.302988	-0.000502896	9.94784	8.69819e-20	1.05582e-18	34.1081
TSENG_IRS1_TARGETS_DN	0.198311	-0.00234794	9.9432	8.9912e-20	1.08927e-18	34.0753
WILLIAMS_ESR1_TARGETS_DN	0.39877	0.000836651	9.94169	9.08839e-20	1.0989e-18	34.0647
WP_STRIATED_MUSCLE_CONTRACTION_PATHWAY	0.270093	0.00175467	9.94066	9.15552e-20	1.10487e-18	34.0574
WP_EICOSANOID_SYNTHESIS	0.321489	0.00681739	9.9372	9.38482e-20	1.13035e-18	34.0329
ZHONG_RESPONSE_TO_AZACITIDINE_AND_TSA_DN	-0.28246	-0.0159919	-9.92942	9.92081e-20	1.1926e-18	33.978
REACTOME_SIGNALING_BY_RECEPTOR_TYROSINE_KINASES	0.182749	0.00150714	9.91961	1.06407e-19	1.27668e-18	33.9087
MCCLUNG_COCAINE_REWARD_5D	0.190358	0.00173656	9.91527	1.0975e-19	1.31426e-18	33.8781
BYSTRYKH_HEMATOPOIESIS_STEM_CELL_SCP2_QTL_TRANS	0.251195	0.00185687	9.90783	1.15732e-19	1.38323e-18	33.8256
TAKEDA_TARGETS_OF_NUP98_HOXA9_FUSION_16D_UP	0.292986	0.00784924	9.9068	1.1659e-19	1.39082e-18	33.8183
JU_AGING_TERC_TARGETS_UP	0.476226	0.0154417	9.89066	1.30806e-19	1.55742e-18	33.7045
DELYS_THYROID_CANCER_DN	0.225175	-0.00337826	9.88659	1.3465e-19	1.60012e-18	33.6758
MAHADEVAN_IMATINIB_RESISTANCE_DN	0.351744	0.00630784	9.87771	1.43445e-19	1.70082e-18	33.6132
CHYLA_CBFA2T3_TARGETS_UP	0.229461	-0.00325192	9.87749	1.4367e-19	1.70082e-18	33.6117
REACTOME_ADHERENS_JUNCTIONS_INTERACTIONS	0.266505	0.00874713	9.86854	1.53126e-19	1.80933e-18	33.5486
GAVIN_FOXP3_TARGETS_CLUSTER_P3	0.212433	-0.000193877	9.85285	1.71224e-19	2.01934e-18	33.4381
WEINMANN_ADAPTATION_TO_HYPOXIA_DN	0.314411	0.0109262	9.84376	1.82659e-19	2.14935e-18	33.3742
DAVIES_MULTIPLE_MYELOMA_VS_MGUS_DN	0.377433	0.0113763	9.84355	1.82938e-19	2.14935e-18	33.3727
GAVIN_FOXP3_TARGETS_CLUSTER_P7	0.225301	0.00090993	9.84037	1.87128e-19	2.19443e-18	33.3503
REACTOME_CELL_CELL_COMMUNICATION	0.220589	0.00424458	9.83905	1.88893e-19	2.21098e-18	33.341
ZEILSTRA_CD44_TARGETS_UP	0.444482	0.0105798	9.83296	1.97254e-19	2.30451e-18	33.2981
RAMASWAMY_METASTASIS_DN	0.178265	0.00402501	9.83086	2.00214e-19	2.3344e-18	33.2834
KEGG_HEMATOPOIETIC_CELL_LINEAGE	0.378062	0.0101221	9.83043	2.00828e-19	2.3344e-18	33.2804
REACTOME_DUAL_INCISION_IN_TC_NER	-0.306292	-0.0109864	-9.83035	2.00937e-19	2.3344e-18	33.2798
LEI_HOXC8_TARGETS_UP	0.357481	0.0161385	9.82625	2.06889e-19	2.39812e-18	33.251
REACTOME_NUCLEOTIDE_EXCISION_REPAIR	-0.285372	-0.00712276	-9.82604	2.07193e-19	2.39812e-18	33.2495
PHONG_TNF_RESPONSE_NOT_VIA_P38	0.258167	0.000968371	9.81649	2.21748e-19	2.56183e-18	33.1824
DURAND_STROMA_NS_UP	0.142837	0.00104471	9.81515	2.2387e-19	2.58156e-18	33.1729
IGLESIAS_E2F_TARGETS_UP	0.280324	0.00172283	9.81126	2.30143e-19	2.64898e-18	33.1456
TONKS_TARGETS_OF_RUNX1_RUNX1T1_FUSION_SUSTAINED_IN_GRANULOCYTE_DN	0.501417	0.0161269	9.81045	2.31462e-19	2.65925e-18	33.14
REACTOME_TRANSCRIPTION_OF_E2F_TARGETS_UNDER_NEGATIVE_CONTROL_BY_DREAM_COMPLEX	-0.353562	0.000325297	-9.7969	2.5484e-19	2.92244e-18	33.0448
MIZUKAMI_HYPOXIA_DN	0.432631	-0.0189079	9.78655	2.74267e-19	3.13945e-18	32.9721
YAO_HOXA10_TARGETS_VIA_PROGESTERONE_UP	0.227014	-0.00739452	9.78517	2.76965e-19	3.16452e-18	32.9624
REACTOME_ABERRANT_REGULATION_OF_MITOTIC_EXIT_IN_CANCER_DUE_TO_RB1_DEFECTS	-0.344966	-0.0135295	-9.77809	2.91237e-19	3.32149e-18	32.9128
ROSS_AML_WITH_CBFB_MYH11_FUSION	0.339106	0.00715636	9.77227	3.03516e-19	3.4552e-18	32.8719
TORCHIA_TARGETS_OF_EWSR1_FLI1_FUSION_UP	0.168875	-0.00180973	9.77114	3.05969e-19	3.47676e-18	32.864
WP_NETRINUNC5B_SIGNALING_PATHWAY	0.256763	0.00330409	9.76972	3.09058e-19	3.50353e-18	32.854
TONKS_TARGETS_OF_RUNX1_RUNX1T1_FUSION_HSC_DN	0.294607	0.00342784	9.76954	3.09449e-19	3.50353e-18	32.8528
REACTOME_MRNA_SPLICING_MINOR_PATHWAY	-0.338775	-0.00790593	-9.76237	3.25594e-19	3.67963e-18	32.8025
TING_SILENCED_BY_DICER	0.28288	0.0131557	9.752	3.50411e-19	3.95291e-18	32.7298
PID_INTEGRIN_A4B1_PATHWAY	0.303566	0.000130996	9.74368	3.71708e-19	4.18558e-18	32.6715
HOSHIDA_LIVER_CANCER_SUBCLASS_S1	0.294722	0.00998009	9.74053	3.80095e-19	4.2723e-18	32.6494
TURASHVILI_BREAST_DUCTAL_CARCINOMA_VS_DUCTAL_NORMAL_UP	0.322152	0.0154339	9.7394	3.83144e-19	4.29881e-18	32.6415
ODONNELL_TFRC_TARGETS_UP	0.17943	0.00315319	9.72557	4.22547e-19	4.73237e-18	32.5447
WANG_NEOPLASTIC_TRANSFORMATION_BY_CCND1_MYC	0.293463	0.0119835	9.72215	4.32893e-19	4.83954e-18	32.5208
MARTENS_TRETINOIN_RESPONSE_UP	0.196472	0.0164093	9.71863	4.43835e-19	4.95298e-18	32.4961
DAWSON_METHYLATED_IN_LYMPHOMA_TCL1	0.224505	0.0197556	9.71467	4.56445e-19	5.08458e-18	32.4684
REACTOME_TRANSCRIPTION_COUPLED_NUCLEOTIDE_EXCISION_REPAIR_TC_NER_	-0.301717	-0.00979407	-9.71068	4.69496e-19	5.22063e-18	32.4405
REACTOME_CONVERSION_FROM_APC_C_CDC20_TO_APC_C_CDH1_IN_LATE_ANAPHASE	-0.339059	-0.014149	-9.70878	4.7584e-19	5.28174e-18	32.4272
REACTOME_FORMATION_OF_TC_NER_PRE_INCISION_COMPLEX	-0.324447	-0.0153647	-9.70849	4.76819e-19	5.28319e-18	32.4252
PID_ENDOTHELIN_PATHWAY	0.247888	0.00487383	9.69683	5.17799e-19	5.72705e-18	32.3437
ZHAN_MULTIPLE_MYELOMA_CD2_UP	0.273904	0.00385671	9.6907	5.40745e-19	5.97025e-18	32.3008
MARSON_FOXP3_TARGETS_UP	0.280206	0.000831631	9.6887	5.48444e-19	6.04453e-18	32.2868
HADDAD_T_LYMPHOCYTE_AND_NK_PROGENITOR_DN	0.333023	0.00889421	9.68675	5.5602e-19	6.1172e-18	32.2732
REACTOME_METHIONINE_SALVAGE_PATHWAY	-0.436803	-0.030429	-9.68316	5.70312e-19	6.26338e-18	32.2481
REACTOME_CRMPS_IN_SEMA3A_SIGNALING	0.322985	0.0128461	9.66612	6.4325e-19	7.05197e-18	32.1291
SCHLESINGER_H3K27ME3_IN_NORMAL_AND_METHYLATED_IN_CANCER	0.265834	0.0166167	9.65417	6.99868e-19	7.65919e-18	32.0457
LIN_TUMOR_ESCAPE_FROM_IMMUNE_ATTACK	0.282189	0.0171576	9.64839	7.28982e-19	7.96381e-18	32.0054
REACTOME_MITOCHONDRIAL_PROTEIN_IMPORT	-0.383518	-0.00659447	-9.64434	7.5011e-19	8.18027e-18	31.9772
TERAMOTO_OPN_TARGETS_CLUSTER_6	0.257799	0.00157329	9.63825	7.83023e-19	8.52427e-18	31.9347
TAKEDA_TARGETS_OF_NUP98_HOXA9_FUSION_3D_DN	0.361854	0.0168413	9.63773	7.85886e-19	8.54051e-18	31.9311
SUNG_METASTASIS_STROMA_UP	0.26682	0.0064132	9.63294	8.12877e-19	8.81275e-18	31.8977
BERENJENO_TRANSFORMED_BY_RHOA_DN	0.210177	-0.00193949	9.63279	8.13767e-19	8.81275e-18	31.8966
WANG_LSD1_TARGETS_UP	0.267573	0.0081062	9.62589	8.54321e-19	9.23586e-18	31.8485
WP_IL1_AND_MEGAKARYOCYTES_IN_OBESITY	0.371844	0.0173447	9.6222	8.76841e-19	9.46289e-18	31.8228
REACTOME_GPVI_MEDIATED_ACTIVATION_CASCADE	0.328089	0.00587599	9.61933	8.94745e-19	9.63363e-18	31.8028
SCHOEN_NFKB_SIGNALING	0.348394	0.012974	9.61917	8.95756e-19	9.63363e-18	31.8017
SCHLESINGER_METHYLATED_DE_NOVO_IN_CANCER	0.196453	0.0080858	9.61869	8.98755e-19	9.64922e-18	31.7984
BURTON_ADIPOGENESIS_8	0.29466	-0.000140552	9.61425	9.27317e-19	9.93873e-18	31.7675
BENPORATH_ES_WITH_H3K27ME3	0.190992	0.0118006	9.60058	1.02103e-18	1.09244e-17	31.6723
PLASARI_TGFB1_SIGNALING_VIA_NFIC_1HR_UP	0.271878	0.00502286	9.59541	1.05884e-18	1.13038e-17	31.6363
NAKAMURA_ADIPOGENESIS_EARLY_UP	0.248397	-0.00148095	9.59524	1.06013e-18	1.13038e-17	31.6351
WP_REGULATORY_CIRCUITS_OF_THE_STAT3_SIGNALING_PATHWAY	0.238659	-0.000895411	9.5937	1.07167e-18	1.14073e-17	31.6244
FERRANDO_T_ALL_WITH_MLL_ENL_FUSION_UP	0.247608	-0.00297988	9.59158	1.0878e-18	1.15593e-17	31.6097
REACTOME_RET_SIGNALING	0.254452	0.00554483	9.58925	1.10579e-18	1.17304e-17	31.5934
BREUHAHN_GROWTH_FACTOR_SIGNALING_IN_LIVER_CANCER	0.312456	0.011621	9.58367	1.15005e-18	1.21792e-17	31.5546
WP_ACE_INHIBITOR_PATHWAY	0.344296	-0.00837451	9.58155	1.16728e-18	1.23407e-17	31.5399
VALK_AML_CLUSTER_15	0.234868	0.00634	9.57714	1.20406e-18	1.2708e-17	31.5093
ALONSO_METASTASIS_DN	0.257594	-0.0064899	9.57588	1.21476e-18	1.27991e-17	31.5005
LI_PROSTATE_CANCER_EPIGENETIC	0.259086	0.016098	9.56858	1.27872e-18	1.34504e-17	31.4498
ROSS_LEUKEMIA_WITH_MLL_FUSIONS	0.226808	-0.004592	9.56717	1.29147e-18	1.35497e-17	31.44
REACTOME_PROCESSING_OF_SMDT1	-0.41091	-0.00667791	-9.56706	1.29252e-18	1.35497e-17	31.4392
PID_TXA2PATHWAY	0.28272	0.00125926	9.55871	1.37055e-18	1.43435e-17	31.3812
REACTOME_NITRIC_OXIDE_STIMULATES_GUANYLATE_CYCLASE	0.307703	0.00506479	9.55827	1.37481e-18	1.4364e-17	31.3782
MEISSNER_BRAIN_HCP_WITH_H3K4ME2_AND_H3K27ME3	0.217411	0.00709297	9.5545	1.41171e-18	1.47249e-17	31.352
JOSEPH_RESPONSE_TO_SODIUM_BUTYRATE_DN	0.210578	-0.00320111	9.54118	1.55018e-18	1.61421e-17	31.2595
YAUCH_HEDGEHOG_SIGNALING_PARACRINE_UP	0.160597	0.00391739	9.53301	1.64163e-18	1.70659e-17	31.2028
REACTOME_NEGATIVE_EPIGENETIC_REGULATION_OF_RRNA_EXPRESSION	-0.295009	-0.00793365	-9.52989	1.67798e-18	1.73889e-17	31.1812
REACTOME_DNA_REPAIR	-0.252326	-0.00252447	-9.52986	1.6783e-18	1.73889e-17	31.181
PID_RAS_PATHWAY	0.246408	-0.00262085	9.52859	1.69336e-18	1.75158e-17	31.1721
PID_CXCR4_PATHWAY	0.278102	0.00646695	9.52675	1.7154e-18	1.77144e-17	31.1594
ZHENG_IL22_SIGNALING_UP	0.285774	0.0130248	9.52598	1.72462e-18	1.77802e-17	31.1541
ZHAN_MULTIPLE_MYELOMA_MF_UP	0.246349	0.00875368	9.50624	1.98074e-18	2.03868e-17	31.0172
WP_TGFBETA_RECEPTOR_SIGNALING	0.253818	0.00209017	9.50371	2.01612e-18	2.07168e-17	30.9997
BILANGES_RAPAMYCIN_SENSITIVE_GENES	-0.246652	-0.00455472	-9.49234	2.18334e-18	2.23981e-17	30.9209
BLANCO_MELO_COVID19_SARS_COV_2_LOW_MOI_INFECTION_A594_ACE2_EXPRESSING_CELLS_DN	0.320365	0.0131899	9.48655	2.27368e-18	2.32578e-17	30.8808
BUCKANOVICH_T_LYMPHOCYTE_HOMING_ON_TUMOR_UP	0.330993	-0.00161388	9.48649	2.27461e-18	2.32578e-17	30.8804
BIDUS_METASTASIS_DN	0.240957	-0.00422291	9.47697	2.4314e-18	2.48202e-17	30.8145
PUJANA_CHEK2_PCC_NETWORK	-0.304148	0.00747261	-9.47638	2.44136e-18	2.48811e-17	30.8105
RUTELLA_RESPONSE_TO_HGF_DN	0.223604	-0.00563257	9.47545	2.45731e-18	2.50027e-17	30.8041
MEISSNER_NPC_HCP_WITH_H3_UNMETHYLATED	0.162133	0.00942313	9.47459	2.47225e-18	2.51137e-17	30.7981
REACTOME_FANCONI_ANEMIA_PATHWAY	-0.314607	-0.000609544	-9.47106	2.53404e-18	2.56784e-17	30.7737
PEDERSEN_METASTASIS_BY_ERBB2_ISOFORM_6	0.265318	0.00549386	9.47094	2.53609e-18	2.56784e-17	30.7729
GERHOLD_ADIPOGENESIS_DN	0.257851	0.0051344	9.46239	2.69252e-18	2.7218e-17	30.7137
REACTOME_PROCESSING_OF_CAPPED_INTRON_CONTAINING_PRE_MRNA	-0.304782	-0.00323461	-9.45407	2.85379e-18	2.88015e-17	30.6562
REACTOME_HEPARAN_SULFATE_HEPARIN_HS_GAG_METABOLISM	0.224367	0.00366249	9.45317	2.87188e-18	2.89372e-17	30.65
ACEVEDO_LIVER_CANCER_WITH_H3K27ME3_UP	0.187022	0.00825391	9.44783	2.98094e-18	2.99876e-17	30.6131
GALIE_TUMOR_STEMNESS_GENES	0.434577	0.0129738	9.44649	3.00902e-18	3.02212e-17	30.6039
REACTOME_CHROMOSOME_MAINTENANCE	-0.320498	0.00164536	-9.43511	3.25825e-18	3.26716e-17	30.5252
THEODOROU_MAMMARY_TUMORIGENESIS	0.273007	0.0101573	9.43454	3.27122e-18	3.2749e-17	30.5213
WP_PROSTAGLANDIN_SYNTHESIS_AND_REGULATION	0.26768	0.0077172	9.43371	3.29018e-18	3.28859e-17	30.5156
NAKAYAMA_SOFT_TISSUE_TUMORS_PCA1_UP	0.443405	0.0216941	9.43013	3.37344e-18	3.36641e-17	30.4909
ST_INTEGRIN_SIGNALING_PATHWAY	0.233257	0.00301123	9.42885	3.40383e-18	3.3887e-17	30.482
CUI_TCF21_TARGETS_DN	0.224397	-0.00457084	9.42873	3.40666e-18	3.3887e-17	30.4812
REACTOME_GABA_B_RECEPTOR_ACTIVATION	0.192628	0.00996515	9.419	3.64616e-18	3.62116e-17	30.414
REACTOME_REGULATION_OF_INSULIN_SECRETION	0.194536	-0.00445483	9.40223	4.09882e-18	4.06423e-17	30.2984
FRASOR_RESPONSE_TO_ESTRADIOL_DN	0.239194	-0.000473773	9.3992	4.18617e-18	4.14424e-17	30.2775
BIOCARTA_PAR1_PATHWAY	0.298101	-0.00376733	9.39673	4.25893e-18	4.2081e-17	30.2605
TANG_SENESCENCE_TP53_TARGETS_UP	0.231699	0.00113502	9.39655	4.26419e-18	4.2081e-17	30.2593
VANDESLUIS_COMMD1_TARGETS_GROUP_3_DN	0.253147	0.0167861	9.39432	4.33122e-18	4.26748e-17	30.2439
KEGG_JAK_STAT_SIGNALING_PATHWAY	0.244578	0.00771855	9.39145	4.41874e-18	4.34684e-17	30.2241
PLASARI_TGFB1_TARGETS_1HR_UP	0.331464	-0.00447692	9.39102	4.43197e-18	4.35298e-17	30.2211
SMID_BREAST_CANCER_RELAPSE_IN_LUNG_DN	0.289539	0.0100353	9.39019	4.45766e-18	4.37131e-17	30.2154
KAUFFMANN_DNA_REPAIR_GENES	-0.25139	-0.00114752	-9.38206	4.71763e-18	4.61898e-17	30.1594
REACTOME_G_ALPHA_S_SIGNALLING_EVENTS	0.158949	0.0368961	9.37691	4.88971e-18	4.77994e-17	30.124
VALK_AML_WITH_FLT3_ITD	0.229426	0.0102963	9.37599	4.92115e-18	4.80313e-17	30.1177
CROONQUIST_NRAS_VS_STROMAL_STIMULATION_UP	0.284441	-0.00354058	9.37388	4.99414e-18	4.86674e-17	30.1031
REACTOME_PROCESSING_OF_CAPPED_INTRONLESS_PRE_MRNA	-0.325324	0.00188627	-9.37237	5.04682e-18	4.9104e-17	30.0927
WAMUNYOKOLI_OVARIAN_CANCER_LMP_DN	0.252935	-0.00871002	9.36921	5.15941e-18	5.01211e-17	30.0709
PID_THROMBIN_PAR1_PATHWAY	0.257274	-0.00470784	9.36546	5.29568e-18	5.13648e-17	30.0452
PEREZ_TP63_TARGETS	0.201567	0.00454239	9.36241	5.40944e-18	5.23866e-17	30.0242
SANA_TNF_SIGNALING_DN	0.2442	0.00408169	9.35931	5.52741e-18	5.34459e-17	30.0028
REACTOME_G_PROTEIN_BETA_GAMMA_SIGNALLING	0.24296	0.00553916	9.35521	5.68742e-18	5.49078e-17	29.9746
WP_NOTCH1_REGULATION_OF_HUMAN_ENDOTHELIAL_CELL_CALCIFICATION	0.283558	0.0185307	9.33767	6.42549e-18	6.18772e-17	29.8541
WONG_EMBRYONIC_STEM_CELL_CORE	-0.335853	0.00956642	-9.33759	6.42919e-18	6.18772e-17	29.8535
DAVICIONI_PAX_FOXO1_SIGNATURE_IN_ARMS_DN	0.280606	-0.00101826	9.33706	6.4526e-18	6.20067e-17	29.8499
FUJII_YBX1_TARGETS_UP	0.275047	0.0132796	9.33403	6.58998e-18	6.32293e-17	29.8291
PLASARI_TGFB1_TARGETS_10HR_DN	0.209414	-0.00223407	9.33253	6.65913e-18	6.37945e-17	29.8188
WP_G_PROTEIN_SIGNALING_PATHWAYS	0.179789	-0.0104169	9.32766	6.88868e-18	6.58922e-17	29.7853
RAGHAVACHARI_PLATELET_SPECIFIC_GENES	0.268981	-0.00290907	9.32641	6.94855e-18	6.63629e-17	29.7767
PLASARI_TGFB1_SIGNALING_VIA_NFIC_10HR_DN	0.233612	0.0137375	9.32393	7.06935e-18	6.74132e-17	29.7597
GUENTHER_GROWTH_SPHERICAL_VS_ADHERENT_DN	0.380627	-0.00319857	9.32364	7.08375e-18	6.74472e-17	29.7577
REACTOME_METABOLISM_OF_RNA	-0.293832	-0.00145141	-9.32086	7.22191e-18	6.86578e-17	29.7386
HENDRICKS_SMARCA4_TARGETS_DN	0.269519	0.012926	9.31415	7.56647e-18	7.18238e-17	29.6925
GENTLES_LEUKEMIC_STEM_CELL_UP	0.336459	-0.000445792	9.30938	7.82103e-18	7.41272e-17	29.6598
REACTOME_GLOBAL_GENOME_NUCLEOTIDE_EXCISION_REPAIR_GG_NER_	-0.277167	-0.00729149	-9.30775	7.91013e-18	7.48578e-17	29.6486
TAKEDA_TARGETS_OF_NUP98_HOXA9_FUSION_10D_DN	0.303273	0.00824885	9.30398	8.11989e-18	7.66291e-17	29.6228
PID_RAC1_REG_PATHWAY	0.279845	0.000629996	9.30395	8.12192e-18	7.66291e-17	29.6225
ZHOU_INFLAMMATORY_RESPONSE_LPS_UP	0.164758	0.00508317	9.30162	8.25434e-18	7.77254e-17	29.6066
BIOCARTA_INFLAM_PATHWAY	0.413112	0.0102251	9.30146	8.26357e-18	7.77254e-17	29.6055
LEE_LIVER_CANCER_MYC_DN	0.212228	0.00784149	9.30113	8.28208e-18	7.77254e-17	29.6032
KANG_AR_TARGETS_DN	0.362316	0.0150424	9.30103	8.28805e-18	7.77254e-17	29.6025
WAKASUGI_HAVE_ZNF143_BINDING_SITES	-0.290973	0.00180483	-9.29622	8.56914e-18	8.02406e-17	29.5696
TONKS_TARGETS_OF_RUNX1_RUNX1T1_FUSION_ERYTHROCYTE_DN	0.289282	-0.00155193	9.29386	8.71091e-18	8.14457e-17	29.5534
DASU_IL6_SIGNALING_SCAR_DN	0.375747	0.0129037	9.29364	8.72445e-18	8.145e-17	29.5518
REACTOME_MRNA_SPLICING	-0.308931	-0.00629919	-9.29158	8.84987e-18	8.24972e-17	29.5377
DUTERTRE_ESTRADIOL_RESPONSE_6HR_DN	0.228396	-0.00900941	9.28582	9.21029e-18	8.56879e-17	29.4983
BHAT_ESR1_TARGETS_NOT_VIA_AKT1_DN	0.243593	-0.00317943	9.28568	9.21967e-18	8.56879e-17	29.4973
GENTILE_UV_LOW_DOSE_DN	0.284226	0.00525523	9.28174	9.47466e-18	8.79265e-17	29.4703
HERNANDEZ_ABERRANT_MITOSIS_BY_DOCETACEL_4NM_UP	0.317125	0.0200787	9.27131	1.01852e-17	9.438e-17	29.3989
DANG_REGULATED_BY_MYC_DN	0.225304	0.00359144	9.26689	1.05022e-17	9.71728e-17	29.3686
LU_AGING_BRAIN_UP	0.20689	-0.00374482	9.26625	1.05486e-17	9.74576e-17	29.3642
REACTOME_NEGATIVE_REGULATION_OF_THE_PI3K_AKT_NETWORK	0.18247	0.00664804	9.26488	1.06492e-17	9.82408e-17	29.3548
TSUNODA_CISPLATIN_RESISTANCE_UP	0.356203	0.00943142	9.25861	1.11223e-17	1.02453e-16	29.3119
YAGI_AML_WITH_T_8_21_TRANSLOCATION	0.169154	-0.000694758	9.25346	1.15257e-17	1.06013e-16	29.2767
ZHU_CMV_8_HR_DN	0.254011	0.00788871	9.24622	1.21184e-17	1.113e-16	29.2271
LANDIS_ERBB2_BREAST_TUMORS_324_DN	0.22613	-0.00140956	9.24396	1.23092e-17	1.12886e-16	29.2117
REACTOME_G_BETA_GAMMA_SIGNALLING_THROUGH_PI3KGAMMA	0.247467	0.00388255	9.23965	1.2682e-17	1.16134e-16	29.1822
REACTOME_APC_CDC20_MEDIATED_DEGRADATION_OF_NEK2A	-0.349642	-0.0202016	-9.23365	1.32199e-17	1.20882e-16	29.1412
GOZGIT_ESR1_TARGETS_DN	0.18037	0.00102557	9.23272	1.33052e-17	1.21483e-16	29.1348
GRAHAM_CML_DIVIDING_VS_NORMAL_QUIESCENT_DN	0.287624	0.00170636	9.22866	1.36846e-17	1.24764e-16	29.1071
WU_ALZHEIMER_DISEASE_DN	0.278417	0.00603045	9.21222	1.53309e-17	1.39569e-16	28.9948
GAUTSCHI_SRC_SIGNALING	0.40767	0.000934248	9.21134	1.54252e-17	1.40223e-16	28.9888
REACTOME_TRNA_AMINOACYLATION	-0.338819	-0.00604266	-9.20463	1.61567e-17	1.46659e-16	28.943
REACTOME_LTC4_CYSLTR_MEDIATED_IL4_PRODUCTION	0.456541	0.0315971	9.20237	1.64107e-17	1.48748e-16	28.9276
REACTOME_INHIBITION_OF_THE_PROTEOLYTIC_ACTIVITY_OF_APC_C_REQUIRED_FOR_THE_ONSET_OF_ANAPHASE_BY_MITOTIC_SPINDLE_CHECKPOINT_COMPONENTS	-0.354636	-0.0129567	-9.19337	1.74628e-17	1.58054e-16	28.8662
GOUYER_TATI_TARGETS_DN	0.333862	0.0118648	9.18862	1.8045e-17	1.63086e-16	28.8338
BRUECKNER_TARGETS_OF_MIRLET7A3_DN	0.288301	0.00856013	9.1858	1.83996e-17	1.6605e-16	28.8146
NUYTTEN_EZH2_TARGETS_DN	-0.217308	-0.00827327	-9.18177	1.89192e-17	1.70492e-16	28.7871
HASINA_NOL7_TARGETS_UP	0.355096	0.00909204	9.1795	1.92173e-17	1.72928e-16	28.7716
STAEGE_EWING_FAMILY_TUMOR	0.24443	-0.00382073	9.17479	1.9852e-17	1.78382e-16	28.7395
FRIDMAN_IMMORTALIZATION_DN	0.308133	0.0115626	9.17355	2.00233e-17	1.79662e-16	28.731
WP_SLEEP_REGULATION	0.214483	0.0226824	9.17286	2.01178e-17	1.8025e-16	28.7264
REACTOME_TRNA_MODIFICATION_IN_THE_MITOCHONDRION	-0.419453	0.0130011	-9.16832	2.07583e-17	1.85468e-16	28.6954
REACTOME_THE_CITRIC_ACID_TCA_CYCLE_AND_RESPIRATORY_ELECTRON_TRANSPORT	-0.33791	-0.0152621	-9.16831	2.07598e-17	1.85468e-16	28.6954
FRASOR_RESPONSE_TO_ESTRADIOL_UP	0.229419	-0.00308423	9.16696	2.0953e-17	1.86926e-16	28.6862
WP_MFAP5_EFFECT_ON_PERMEABILITY_AND_MOTILITY_OF_ENDOTHELIAL_CELLS_VIA_CYTOSKELETON_REARRANGEMENT	0.355862	-0.0053334	9.16377	2.14194e-17	1.90756e-16	28.6645
REACTOME_S_PHASE	-0.310163	0.000371374	-9.16361	2.14436e-17	1.90756e-16	28.6633
REACTOME_G0_AND_EARLY_G1	-0.339958	0.000295139	-9.15661	2.25029e-17	1.99894e-16	28.6157
REACTOME_METABOLISM_OF_ANGIOTENSINOGEN_TO_ANGIOTENSINS	0.330388	-0.00287936	9.14893	2.37253e-17	2.10452e-16	28.5635
RYAN_MANTLE_CELL_LYMPHOMA_NOTCH_DIRECT_UP	0.28646	0.00286727	9.14328	2.46669e-17	2.18493e-16	28.525
BOYLAN_MULTIPLE_MYELOMA_C_D_DN	0.249858	0.00852928	9.14218	2.48552e-17	2.19848e-16	28.5175
WP_CANONICAL_AND_NONCANONICAL_TGFB_SIGNALING	0.350621	0.00312861	9.13902	2.54015e-17	2.24362e-16	28.496
NADLER_OBESITY_UP	0.358094	0.0137037	9.13659	2.58293e-17	2.27818e-16	28.4795
BASSO_CD40_SIGNALING_DN	0.266063	0.00455995	9.13637	2.58702e-17	2.27855e-16	28.478
BENPORATH_EED_TARGETS	0.160588	0.0132719	9.13208	2.66449e-17	2.34347e-16	28.4488
REACTOME_SMALL_INTERFERING_RNA_SIRNA_BIOGENESIS	-0.427825	-0.012456	-9.12936	2.71474e-17	2.3843e-16	28.4304
HOLLERN_MICROACINAR_BREAST_TUMOR_DN	0.311634	0.0216104	9.12767	2.74662e-17	2.40891e-16	28.4188
BIOCARTA_INTRINSIC_PATHWAY	0.305546	-0.00906701	9.11659	2.96405e-17	2.59594e-16	28.3436
IVANOVA_HEMATOPOIESIS_STEM_CELL	0.17103	0.00138514	9.11441	3.00895e-17	2.63156e-16	28.3287
MAHAJAN_RESPONSE_TO_IL1A_UP	0.22907	0.00788379	9.11364	3.02493e-17	2.64183e-16	28.3235
ABE_VEGFA_TARGETS	0.307929	-0.00588971	9.11276	3.04323e-17	2.65409e-16	28.3175
REACTOME_FORMATION_OF_THE_EARLY_ELONGATION_COMPLEX	-0.325937	-0.0117955	-9.1125	3.04871e-17	2.65515e-16	28.3158
WP_GPCRS_OTHER	0.223893	0.0250762	9.11066	3.08734e-17	2.68504e-16	28.3033
ZHENG_FOXP3_TARGETS_IN_T_LYMPHOCYTE_DN	0.307689	-0.00407164	9.09665	3.39947e-17	2.95237e-16	28.2082
REACTOME_PHOSPHORYLATION_OF_THE_APC_C	-0.357881	-0.0157885	-9.09143	3.52361e-17	3.05592e-16	28.1728
PID_EPHRINB_REV_PATHWAY	0.2379	0.0036647	9.08737	3.62319e-17	3.13791e-16	28.1452
REACTOME_TRANSCRIPTION_OF_E2F_TARGETS_UNDER_NEGATIVE_CONTROL_BY_P107_RBL1_AND_P130_RBL2_IN_COMPLEX_WITH_HDAC1	-0.347997	0.00149606	-9.08263	3.74313e-17	3.23729e-16	28.1131
INGRAM_SHH_TARGETS_UP	0.20186	0.00353644	9.0801	3.80859e-17	3.28934e-16	28.096
ALONSO_METASTASIS_EMT_DN	0.416048	-0.0024884	9.07922	3.83162e-17	3.30464e-16	28.09
REACTOME_FIBRONECTIN_MATRIX_FORMATION	0.411094	-0.0116717	9.07371	3.97953e-17	3.42746e-16	28.0526
IIZUKA_LIVER_CANCER_EARLY_RECURRENCE	0.385086	0.00720918	9.07297	3.99956e-17	3.43996e-16	28.0476
MARSON_BOUND_BY_E2F4_UNSTIMULATED	-0.263189	0.00436723	-9.05982	4.37729e-17	3.75964e-16	27.9585
REACTOME_RNA_POLYMERASE_I_TRANSCRIPTION_TERMINATION	-0.322845	-0.00767873	-9.04303	4.91103e-17	4.21225e-16	27.8449
WP_PURINERGIC_SIGNALING	0.264558	0.0180613	9.0363	5.14263e-17	4.40484e-16	27.7994
REACTOME_G1_S_SPECIFIC_TRANSCRIPTION	-0.353637	0.00794003	-9.03452	5.20573e-17	4.45276e-16	27.7873
REACTOME_HIV_TRANSCRIPTION_INITIATION	-0.284119	-0.0128406	-9.03254	5.27682e-17	4.50737e-16	27.7739
STEARMAN_TUMOR_FIELD_EFFECT_UP	0.357824	0.0114904	9.032	5.29638e-17	4.51788e-16	27.7703
BACOLOD_RESISTANCE_TO_ALKYLATING_AGENTS_UP	0.287431	0.00306014	9.02399	5.59503e-17	4.7604e-16	27.7161
WP_CHEMOKINE_SIGNALING_PATHWAY	0.239966	0.00562082	9.02396	5.59597e-17	4.7604e-16	27.7159
PID_FRA_PATHWAY	0.268877	0.00852957	9.02006	5.74761e-17	4.88273e-16	27.6895
LIM_MAMMARY_LUMINAL_PROGENITOR_UP	0.255347	0.0197554	9.01775	5.83904e-17	4.95364e-16	27.674
REACTOME_DNA_REPLICATION	-0.337287	0.00538464	-9.0175	5.84897e-17	4.95531e-16	27.6723
REACTOME_VEGF_LIGAND_RECEPTOR_INTERACTIONS	0.429958	0.000683873	9.01643	5.8921e-17	4.98507e-16	27.665
GHANDHI_DIRECT_IRRADIATION_DN	0.23524	0.00125721	9.01588	5.91424e-17	4.99702e-16	27.6613
VERRECCHIA_DELAYED_RESPONSE_TO_TGFB1	0.30341	0.00510074	9.01468	5.96298e-17	5.03136e-16	27.6532
PID_ANGIOPOIETIN_RECEPTOR_PATHWAY	0.241715	-0.00406212	9.0062	6.31882e-17	5.3244e-16	27.596
MIKKELSEN_MCV6_ICP_WITH_H3K4ME3_AND_H3K27ME3	0.249198	0.0135906	9.00581	6.33568e-17	5.33139e-16	27.5933
BYSTRYKH_HEMATOPOIESIS_STEM_CELL_RUNX1	0.337067	0.0441226	9.00552	6.34837e-17	5.33486e-16	27.5914
REACTOME_TRNA_PROCESSING	-0.292591	0.00635199	-9.00206	6.50041e-17	5.45526e-16	27.568
PLASARI_TGFB1_TARGETS_1HR_DN	0.417286	0.00653484	8.99907	6.63447e-17	5.55108e-16	27.5478
KEGG_PATHWAYS_IN_CANCER	0.168453	0.00596043	8.99899	6.63841e-17	5.55108e-16	27.5473
REACTOME_NEDDYLATION	-0.198622	-0.00903145	-8.99892	6.64133e-17	5.55108e-16	27.5468
REACTOME_SULFUR_AMINO_ACID_METABOLISM	-0.262214	-0.0179441	-8.99773	6.69587e-17	5.58916e-16	27.5387
KIM_ALL_DISORDERS_CALB1_CORR_DN	0.228009	0.0239672	8.99616	6.76805e-17	5.64186e-16	27.5282
WANG_TNF_TARGETS	0.304718	0.0157943	8.9924	6.944e-17	5.78079e-16	27.5028
REACTOME_IL_6_TYPE_CYTOKINE_RECEPTOR_LIGAND_INTERACTIONS	0.287655	0.0129555	8.98399	7.35482e-17	6.11461e-16	27.4461
MORI_EMU_MYC_LYMPHOMA_BY_ONSET_TIME_UP	-0.264973	-0.0017277	-8.98232	7.43898e-17	6.17634e-16	27.4348
RICKMAN_HEAD_AND_NECK_CANCER_F	0.264402	0.00239941	8.98198	7.4561e-17	6.18231e-16	27.4325
REACTOME_KERATAN_SULFATE_BIOSYNTHESIS	0.254856	0.00879138	8.97946	7.58556e-17	6.28129e-16	27.4156
BIOCARTA_PRC2_PATHWAY	-0.30979	-0.00575626	-8.97697	7.71574e-17	6.3806e-16	27.3987
REACTOME_TELOMERE_MAINTENANCE	-0.304715	-0.00164622	-8.97482	7.82997e-17	6.46648e-16	27.3842
MIKKELSEN_IPS_LCP_WITH_H3K4ME3	0.232429	0.00336053	8.9651	8.36681e-17	6.90068e-16	27.3188
REACTOME_MRNA_DECAY_BY_3_TO_5_EXORIBONUCLEASE	-0.345494	-0.00473591	-8.95843	8.75655e-17	7.21257e-16	27.2738
WP_PHOSPHODIESTERASES_IN_NEURONAL_FUNCTION	0.228195	-0.00390299	8.95646	8.87482e-17	7.30033e-16	27.2606
BIOCARTA_NPP1_PATHWAY	0.358675	0.0036214	8.95529	8.94576e-17	7.34898e-16	27.2527
GARGALOVIC_RESPONSE_TO_OXIDIZED_PHOSPHOLIPIDS_TAN_DN	0.407263	0.0214563	8.9477	9.42116e-17	7.72932e-16	27.2016
VALK_AML_CLUSTER_5	0.433071	0.016014	8.94538	9.57081e-17	7.84177e-16	27.186
VALK_AML_WITH_EVI1	0.273813	-0.00369457	8.94104	9.85807e-17	8.06652e-16	27.1568
BRUINS_UVC_RESPONSE_VIA_TP53_GROUP_B	0.153981	0.000698772	8.9369	1.01407e-16	8.28692e-16	27.1289
PID_ARF6_TRAFFICKING_PATHWAY	0.23996	-0.00281455	8.93073	1.05755e-16	8.63086e-16	27.0875
HUTTMANN_B_CLL_POOR_SURVIVAL_UP	0.184627	0.00202846	8.92993	1.06331e-16	8.6665e-16	27.0821
WP_MONOAMINE_GPCRS	0.240337	0.0117949	8.92682	1.08611e-16	8.84082e-16	27.0611
SCHLOSSER_MYC_TARGETS_REPRESSED_BY_SERUM	-0.309487	8.06713e-05	-8.92238	1.11945e-16	9.10025e-16	27.0313
BIOCARTA_NEUTROPHIL_PATHWAY	0.456188	0.00566309	8.92147	1.12641e-16	9.14494e-16	27.0252
SENESE_HDAC1_AND_HDAC2_TARGETS_UP	0.220729	0.00610503	8.91898	1.14562e-16	9.28873e-16	27.0085
ZHAN_VARIABLE_EARLY_DIFFERENTIATION_GENES_UP	0.263831	0.00418468	8.91405	1.18472e-16	9.5933e-16	26.9753
YOSHIMURA_MAPK8_TARGETS_UP	0.12068	0.00512212	8.91119	1.208e-16	9.7691e-16	26.9561
HAHTOLA_MYCOSIS_FUNGOIDES_UP	0.33154	-0.00713891	8.91001	1.21774e-16	9.83509e-16	26.9482
BOYLAN_MULTIPLE_MYELOMA_PCA1_UP	0.276584	0.0134472	8.90904	1.22577e-16	9.88716e-16	26.9417
KEGG_VIRAL_MYOCARDITIS	0.297814	-0.00406062	8.90432	1.26581e-16	1.01969e-15	26.91
REACTOME_TRANSCRIPTIONAL_REGULATION_BY_E2F6	-0.27692	-0.012274	-8.90318	1.27563e-16	1.02627e-15	26.9023
PETRETTO_BLOOD_PRESSURE_UP	0.321045	0.00658035	8.90149	1.29041e-16	1.03682e-15	26.891
WANG_THOC1_TARGETS_DN	0.269336	0.018337	8.89849	1.31693e-16	1.05677e-15	26.8709
ALONSO_METASTASIS_EMT_UP	0.308782	0.007741	8.89668	1.33329e-16	1.06765e-15	26.8587
REACTOME_RNA_POLYMERASE_I_PROMOTER_ESCAPE	-0.320039	-0.00875647	-8.89661	1.33392e-16	1.06765e-15	26.8582
KEGG_AMINOACYL_TRNA_BIOSYNTHESIS	-0.315018	-0.00699104	-8.89272	1.36961e-16	1.09481e-15	26.8322
CLAUS_PGR_POSITIVE_MENINGIOMA_DN	0.353005	0.00617386	8.88538	1.43969e-16	1.14935e-15	26.7829
TSENG_ADIPOGENIC_POTENTIAL_DN	0.240205	0.00962551	8.88503	1.44314e-16	1.15063e-15	26.7805
REACTOME_APC_C_CDC20_MEDIATED_DEGRADATION_OF_CYCLIN_B	-0.34305	-0.0221494	-8.88248	1.46836e-16	1.16924e-15	26.7634
REACTOME_RUNX1_REGULATES_TRANSCRIPTION_OF_GENES_INVOLVED_IN_WNT_SIGNALING	0.394812	0.0185677	8.87842	1.50938e-16	1.20037e-15	26.7362
KEGG_CHEMOKINE_SIGNALING_PATHWAY	0.240354	0.00592444	8.86867	1.61266e-16	1.28087e-15	26.6709
REACTOME_INTERLEUKIN_6_FAMILY_SIGNALING	0.283192	0.0100665	8.86801	1.61993e-16	1.28501e-15	26.6665
ROZANOV_MMP14_TARGETS_DN	0.23192	-0.00472225	8.85855	1.72729e-16	1.36842e-15	26.6031
GRAHAM_CML_QUIESCENT_VS_NORMAL_QUIESCENT_DN	0.291722	0.000658067	8.85813	1.73217e-16	1.37055e-15	26.6003
BLANCO_MELO_RESPIRATORY_SYNCYTIAL_VIRUS_INFECTION_A594_CELLS_UP	0.317828	0.00819755	8.85731	1.74183e-16	1.37494e-15	26.5948
WP_NUCLEOTIDE_EXCISION_REPAIR	-0.284814	-0.00807163	-8.85729	1.74214e-16	1.37494e-15	26.5947
FIGUEROA_AML_METHYLATION_CLUSTER_5_DN	0.191123	0.016139	8.85562	1.76194e-16	1.38881e-15	26.5835
REACTOME_RNA_POLYMERASE_I_TRANSCRIPTION_INITIATION	-0.272011	-0.00779697	-8.8554	1.76464e-16	1.38918e-15	26.582
KEGG_NUCLEOTIDE_EXCISION_REPAIR	-0.282358	-0.00712053	-8.85391	1.78251e-16	1.40148e-15	26.572
TONKS_TARGETS_OF_RUNX1_RUNX1T1_FUSION_GRANULOCYTE_UP	0.187383	0.00458323	8.85358	1.78646e-16	1.40281e-15	26.5699
BENPORATH_PROLIFERATION	-0.338389	0.0157142	-8.84825	1.85224e-16	1.45263e-15	26.5342
MATTHEWS_AP1_TARGETS	0.301234	0.013101	8.84037	1.95382e-16	1.53037e-15	26.4815
FIGUEROA_AML_METHYLATION_CLUSTER_3_DN	0.244956	-0.000514627	8.83546	2.01993e-16	1.58016e-15	26.4486
REACTOME_DEPOSITION_OF_NEW_CENPA_CONTAINING_NUCLEOSOMES_AT_THE_CENTROMERE	-0.351573	0.00807099	-8.83518	2.02378e-16	1.58119e-15	26.4467
KEGG_RNA_DEGRADATION	-0.26202	-0.00658653	-8.834	2.04006e-16	1.59191e-15	26.4388
BENPORATH_PRC2_TARGETS	0.186084	0.0153547	8.8282	2.12175e-16	1.65359e-15	26.4001
REACTOME_RNA_POLYMERASE_I_TRANSCRIPTION	-0.267305	-0.0100029	-8.82501	2.16815e-16	1.68763e-15	26.3787
LIU_TARGETS_OF_VMYB_VS_CMYB_DN	0.26914	0.00877736	8.82347	2.19079e-16	1.70313e-15	26.3685
LEE_LIVER_CANCER_DENA_UP	0.225592	0.0134725	8.8203	2.23828e-16	1.73788e-15	26.3473
WP_HEART_DEVELOPMENT	0.231594	0.00373666	8.81489	2.32186e-16	1.80053e-15	26.3111
KOYAMA_SEMA3B_TARGETS_UP	0.143121	0.0044559	8.81307	2.35056e-16	1.81963e-15	26.299
MATZUK_OVULATION	0.292421	-0.00694705	8.81296	2.35235e-16	1.81963e-15	26.2982
REACTOME_CROSS_PRESENTATION_OF_PARTICULATE_EXOGENOUS_ANTIGENS_PHAGOSOMES_	0.441406	0.0280704	8.8109	2.38535e-16	1.84287e-15	26.2845
REACTOME_TRNA_PROCESSING_IN_THE_NUCLEUS	-0.30985	0.00358384	-8.80753	2.4403e-16	1.88299e-15	26.262
MCLACHLAN_DENTAL_CARIES_UP	0.37092	0.0174223	8.80723	2.44523e-16	1.88446e-15	26.26
BEGUM_TARGETS_OF_PAX3_FOXO1_FUSION_UP	0.245475	-0.00382907	8.80376	2.50327e-16	1.92681e-15	26.2369
REACTOME_PHASE_1_INACTIVATION_OF_FAST_NA_CHANNELS	0.374244	0.00899872	8.80181	2.53655e-16	1.95001e-15	26.2238
REACTOME_DISEASES_OF_METABOLISM	0.159942	0.00445252	8.79754	2.61084e-16	2.00464e-15	26.1953
REACTOME_SIGNALING_BY_MET	0.238491	0.0064836	8.79197	2.71114e-16	2.0791e-15	26.1581
REACTOME_DEADENYLATION_DEPENDENT_MRNA_DECAY	-0.25826	-0.00919335	-8.79141	2.72141e-16	2.08441e-15	26.1544
REACTOME_MITOCHONDRIAL_TRANSLATION	-0.413973	-0.00831161	-8.7903	2.74173e-16	2.09739e-15	26.1471
REACTOME_CELL_CYCLE_CHECKPOINTS	-0.293215	0.00217872	-8.78792	2.78623e-16	2.12881e-15	26.1312
REACTOME_CELL_CYCLE	-0.248275	-0.000528757	-8.7857	2.82842e-16	2.1584e-15	26.1163
LOPES_METHYLATED_IN_COLON_CANCER_UP	0.247319	0.00693731	8.78411	2.85901e-16	2.17907e-15	26.1057
MOOTHA_HUMAN_MITODB_6_2002	-0.272307	-0.0140346	-8.7839	2.86293e-16	2.1794e-15	26.1044
KEGG_MAPK_SIGNALING_PATHWAY	0.144251	0.00576903	8.78254	2.88938e-16	2.19542e-15	26.0953
BIOCARTA_NO1_PATHWAY	0.230015	-0.0114506	8.78246	2.89103e-16	2.19542e-15	26.0947
ZHAN_MULTIPLE_MYELOMA_CD1_DN	0.245825	-0.0043723	8.78179	2.9041e-16	2.20266e-15	26.0903
KIM_WT1_TARGETS_UP	0.250756	0.00518256	8.78112	2.91717e-16	2.20988e-15	26.0858
RIZ_ERYTHROID_DIFFERENTIATION_APOBEC2	0.273737	0.00820624	8.77931	2.95308e-16	2.23437e-15	26.0738
REACTOME_G2_M_CHECKPOINTS	-0.309026	0.00851799	-8.77548	3.03052e-16	2.29018e-15	26.0482
REACTOME_GLUCAGON_TYPE_LIGAND_RECEPTORS	0.200321	0.0209699	8.77351	3.07108e-16	2.31801e-15	26.0351
WONG_MITOCHONDRIA_GENE_MODULE	-0.33795	-0.0135837	-8.77321	3.07729e-16	2.31989e-15	26.0331
WP_ANGIOGENESIS	0.301749	0.0104011	8.76751	3.19808e-16	2.40803e-15	25.9951
HOFFMANN_PRE_BI_TO_LARGE_PRE_BII_LYMPHOCYTE_DN	0.210864	0.00569563	8.76577	3.2358e-16	2.43349e-15	25.9835
REACTOME_AQUAPORIN_MEDIATED_TRANSPORT	0.171271	-0.0100067	8.76268	3.30394e-16	2.48174e-15	25.963
PID_IL8_CXCR2_PATHWAY	0.278927	-0.000462666	8.76062	3.35029e-16	2.51352e-15	25.9492
AFFAR_YY1_TARGETS_UP	0.140352	-0.000481381	8.76007	3.36263e-16	2.51975e-15	25.9456
WP_NEURAL_CREST_CELL_MIGRATION_DURING_DEVELOPMENT	0.238403	0.0127824	8.75742	3.42337e-16	2.56218e-15	25.9279
PID_ANTHRAX_PATHWAY	0.283406	0.00656359	8.75691	3.435e-16	2.5678e-15	25.9246
WP_DEVELOPMENT_OF_PULMONARY_DENDRITIC_CELLS_AND_MACROPHAGE_SUBSETS	0.379184	0.0162623	8.75369	3.51039e-16	2.62101e-15	25.9031
MIZUKAMI_HYPOXIA_UP	0.290498	0.014336	8.75034	3.59078e-16	2.67782e-15	25.8808
REACTOME_HIV_TRANSCRIPTION_ELONGATION	-0.292091	-0.010106	-8.7436	3.75753e-16	2.79882e-15	25.836
REACTOME_MITOCHONDRIAL_CALCIUM_ION_TRANSPORT	-0.33375	0.00154826	-8.7353	3.97361e-16	2.95623e-15	25.7808
WP_NCRNAS_INVOLVED_IN_STAT3_SIGNALING_IN_HEPATOCELLULAR_CARCINOMA	0.341871	-0.00203286	8.73164	4.0728e-16	3.02641e-15	25.7565
REACTOME_GENE_SILENCING_BY_RNA	-0.241848	-0.00183427	-8.72954	4.13097e-16	3.06598e-15	25.7425
PID_SHP2_PATHWAY	0.227789	0.0100796	8.7244	4.27637e-16	3.17012e-15	25.7084
MARTENS_TRETINOIN_RESPONSE_DN	-0.224197	-0.00854282	-8.72092	4.37782e-16	3.24146e-15	25.6852
BRIDEAU_IMPRINTED_GENES	0.196402	-0.00120273	8.70977	4.71875e-16	3.48975e-15	25.6112
BORCZUK_MALIGNANT_MESOTHELIOMA_DN	0.275989	0.000282067	8.70858	4.75689e-16	3.51378e-15	25.6033
REACTOME_DUAL_INCISION_IN_GG_NER	-0.286565	-0.00814013	-8.70466	4.88396e-16	3.60336e-15	25.5773
DUAN_PRDM5_TARGETS	0.181741	0.000381648	8.7032	4.93207e-16	3.63456e-15	25.5676
REACTOME_RESOLUTION_OF_ABASIC_SITES_AP_SITES_	-0.307858	0.00333323	-8.69347	5.26536e-16	3.87527e-15	25.5031
WP_TGFB_SIGNALING_IN_THYROID_CELLS_FOR_EPITHELIALMESENCHYMAL_TRANSITION	0.308205	0.0100303	8.69331	5.27117e-16	3.87527e-15	25.502
BIOCARTA_CLASSIC_PATHWAY	0.418644	0.0116736	8.69052	5.37085e-16	3.9439e-15	25.4835
WP_RELATIONSHIP_BETWEEN_INFLAMMATION_COX2_AND_EGFR	0.233898	0.0131738	8.68935	5.41307e-16	3.97022e-15	25.4758
REACTOME_RESPIRATORY_ELECTRON_TRANSPORT_ATP_SYNTHESIS_BY_CHEMIOSMOTIC_COUPLING_AND_HEAT_PRODUCTION_BY_UNCOUPLING_PROTEINS_	-0.389927	-0.0201866	-8.68841	5.44737e-16	3.99068e-15	25.4695
KEGG_BASE_EXCISION_REPAIR	-0.288154	0.0016237	-8.68235	5.67377e-16	4.15165e-15	25.4294
LINDGREN_BLADDER_CANCER_CLUSTER_3_UP	-0.266797	-0.00330942	-8.67981	5.77155e-16	4.21825e-15	25.4125
BOHN_PRIMARY_IMMUNODEFICIENCY_SYNDROM_DN	0.281433	0.00120022	8.67928	5.79192e-16	4.22817e-15	25.409
ZWANG_CLASS_2_TRANSIENTLY_INDUCED_BY_EGF	0.254234	0.00232523	8.67414	5.99552e-16	4.37167e-15	25.3749
REACTOME_FORMATION_OF_RNA_POL_II_ELONGATION_COMPLEX_	-0.26486	-0.0122084	-8.671	6.12307e-16	4.45946e-15	25.3542
REACTOME_RNA_POLYMERASE_III_TRANSCRIPTION_INITIATION_FROM_TYPE_1_PROMOTER	-0.27298	-0.00966893	-8.6702	6.15616e-16	4.47832e-15	25.3488
WP_MITOCHONDRIAL_CIII_ASSEMBLY	-0.435543	-0.0338567	-8.66759	6.26488e-16	4.55209e-15	25.3316
LEE_LIVER_CANCER_HEPATOBLAST	0.349308	0.000337829	8.66484	6.38127e-16	4.63125e-15	25.3134
KEGG_SPLICEOSOME	-0.305595	-0.00526826	-8.66196	6.50578e-16	4.71612e-15	25.2943
WINZEN_DEGRADED_VIA_KHSRP	0.265792	0.00354846	8.65755	6.70138e-16	4.85227e-15	25.2651
REACTOME_RESPIRATORY_ELECTRON_TRANSPORT	-0.408462	-0.0205977	-8.65646	6.75053e-16	4.88218e-15	25.2579
VANHARANTA_UTERINE_FIBROID_WITH_7Q_DELETION_UP	-0.230022	-0.00946732	-8.65071	7.01572e-16	5.06808e-15	25.2199
MOOTHA_MITOCHONDRIA	-0.267029	-0.014162	-8.64683	7.20069e-16	5.19531e-15	25.1942
MULLIGHAN_NPM1_SIGNATURE_3_DN	0.156602	0.00415583	8.64667	7.20853e-16	5.19531e-15	25.1931
REACTOME_ELEVATION_OF_CYTOSOLIC_CA2_LEVELS	0.282292	-0.00933586	8.64456	7.31083e-16	5.26295e-15	25.1792
ZHONG_RESPONSE_TO_AZACITIDINE_AND_TSA_UP	0.164046	0.00781216	8.64248	7.4135e-16	5.3307e-15	25.1655
REACTOME_RUNX1_REGULATES_TRANSCRIPTION_OF_GENES_INVOLVED_IN_DIFFERENTIATION_OF_MYELOID_CELLS	0.358067	0.00591715	8.64035	7.52e-16	5.40104e-15	25.1514
MULLIGHAN_MLL_SIGNATURE_2_DN	0.144767	0.000845624	8.64012	7.53186e-16	5.40333e-15	25.1498
TAVAZOIE_METASTASIS	0.158297	0.00199465	8.63917	7.57985e-16	5.4315e-15	25.1436
MANALO_HYPOXIA_DN	-0.306911	0.0113035	-8.63846	7.6157e-16	5.45092e-15	25.1389
REACTOME_MRNA_CAPPING	-0.305604	-0.0104628	-8.6341	7.84178e-16	5.60629e-15	25.1101
ZHAN_MULTIPLE_MYELOMA_MS_UP	0.248838	0.00195197	8.63317	7.89075e-16	5.63483e-15	25.1039
REACTOME_PLATELET_CALCIUM_HOMEOSTASIS	0.222728	-0.00233601	8.62928	8.09877e-16	5.77548e-15	25.0782
WONG_PROTEASOME_GENE_MODULE	-0.300223	-0.00936721	-8.62914	8.10626e-16	5.77548e-15	25.0773
RAMALHO_STEMNESS_DN	0.288604	0.00107983	8.62468	8.35235e-16	5.94401e-15	25.0478
WP_OSTEOCLAST_SIGNALING	0.319056	0.00338808	8.62414	8.38263e-16	5.95875e-15	25.0443
REACTOME_BASE_EXCISION_REPAIR	-0.29425	0.00024175	-8.61735	8.7721e-16	6.22849e-15	24.9995
REACTOME_TRANSCRIPTIONAL_REGULATION_BY_TP53	-0.189176	-0.00906913	-8.61161	9.11531e-16	6.46481e-15	24.9616
BERENJENO_TRANSFORMED_BY_RHOA_FOREVER_UP	0.291729	0.00615729	8.60903	9.27391e-16	6.56981e-15	24.9446
BURTON_ADIPOGENESIS_9	0.220665	-0.00400533	8.60388	9.59876e-16	6.79222e-15	24.9106
MCDOWELL_ACUTE_LUNG_INJURY_UP	0.301168	0.0137019	8.60045	9.82141e-16	6.94187e-15	24.888
REACTOME_CGMP_EFFECTS	0.296019	0.00379209	8.59881	9.92998e-16	7.01065e-15	24.8771
JAZAG_TGFB1_SIGNALING_VIA_SMAD4_DN	0.188894	0.00575136	8.59747	1.00194e-15	7.06579e-15	24.8683
REACTOME_ABORTIVE_ELONGATION_OF_HIV_1_TRANSCRIPT_IN_THE_ABSENCE_OF_TAT	-0.32556	-0.00802884	-8.5963	1.00979e-15	7.11307e-15	24.8606
SOTIRIOU_BREAST_CANCER_GRADE_1_VS_3_UP	-0.378567	0.0251417	-8.58983	1.05441e-15	7.419e-15	24.8179
FIGUEROA_AML_METHYLATION_CLUSTER_1_UP	0.139598	-0.000855518	8.58484	1.09012e-15	7.66158e-15	24.7851
CAIRO_HEPATOBLASTOMA_CLASSES_UP	-0.289573	0.00875895	-8.58349	1.09995e-15	7.72195e-15	24.7762
HESS_TARGETS_OF_HOXA9_AND_MEIS1_DN	0.327575	0.00478522	8.5832	1.10212e-15	7.72846e-15	24.7743
REACTOME_TRANSPORT_OF_MATURE_TRANSCRIPT_TO_CYTOPLASM	-0.288114	0.00254927	-8.58272	1.10565e-15	7.74449e-15	24.7711
WP_TRANSSULFURATION_AND_ONE_CARBON_METABOLISM	-0.262004	-0.00955156	-8.56921	1.20994e-15	8.46552e-15	24.6822
NAKAJIMA_MAST_CELL	0.280291	0.00537906	8.56625	1.23408e-15	8.62473e-15	24.6627
REACTOME_FORMATION_OF_INCISION_COMPLEX_IN_GG_NER	-0.269569	-0.0100626	-8.56583	1.23759e-15	8.63954e-15	24.6599
LINDSTEDT_DENDRITIC_CELL_MATURATION_C	0.230575	-0.00125011	8.56532	1.24182e-15	8.65934e-15	24.6566
SHETH_LIVER_CANCER_VS_TXNIP_LOSS_PAM5	0.139489	0.0129228	8.55795	1.30435e-15	9.08525e-15	24.6081
WIERENGA_STAT5A_TARGETS_GROUP2	0.289125	0.01259	8.55695	1.31304e-15	9.13551e-15	24.6016
DASU_IL6_SIGNALING_SCAR_UP	0.258858	0.00122684	8.54881	1.3863e-15	9.63447e-15	24.548
BOYAULT_LIVER_CANCER_SUBCLASS_G3_DN	0.240623	-0.00853044	8.53823	1.48747e-15	1.0326e-14	24.4785
REACTOME_TP53_REGULATES_TRANSCRIPTION_OF_DNA_REPAIR_GENES	-0.253364	-0.0102026	-8.5375	1.49478e-15	1.03652e-14	24.4737
REACTOME_HIV_ELONGATION_ARREST_AND_RECOVERY	-0.283411	-0.0075523	-8.53689	1.50084e-15	1.03957e-14	24.4697
ZIRN_TRETINOIN_RESPONSE_DN	0.39402	0.0166471	8.53323	1.53782e-15	1.064e-14	24.4457
SHIPP_DLBCL_CURED_VS_FATAL_UP	0.207563	0.00446182	8.53092	1.56172e-15	1.07934e-14	24.4305
WP_INTERACTIONS_BETWEEN_IMMUNE_CELLS_AND_MICRORNAS_IN_TUMOR_MICROENVIRONMENT	0.374483	0.0137269	8.52955	1.57601e-15	1.088e-14	24.4215
KEGG_HOMOLOGOUS_RECOMBINATION	-0.327374	0.00367658	-8.52873	1.58458e-15	1.09271e-14	24.4162
VANHARANTA_UTERINE_FIBROID_DN	0.229414	-0.0135527	8.52793	1.59308e-15	1.09736e-14	24.4109
VANDESLUIS_COMMD1_TARGETS_GROUP_4_DN	0.275132	0.0199573	8.51087	1.7845e-15	1.22782e-14	24.299
FISCHER_DREAM_TARGETS	-0.288652	0.00525537	-8.51071	1.78643e-15	1.22782e-14	24.2979
REACTOME_INTEGRIN_SIGNALING	0.269605	-0.000747296	8.50833	1.81487e-15	1.24599e-14	24.2823
REACTOME_TRANSCRIPTION_OF_THE_HIV_GENOME	-0.251513	-0.00875257	-8.50799	1.819e-15	1.24746e-14	24.2801
BIOCARTA_FIBRINOLYSIS_PATHWAY	0.343305	0.00493306	8.50702	1.83069e-15	1.25409e-14	24.2738
KEGG_HUNTINGTONS_DISEASE	-0.247032	-0.0108396	-8.50588	1.84466e-15	1.26227e-14	24.2663
REACTOME_PHYSIOLOGICAL_FACTORS	0.297343	0.0108166	8.50421	1.86528e-15	1.27498e-14	24.2553
HE_PTEN_TARGETS_UP	0.293072	0.000613807	8.50011	1.91682e-15	1.30878e-14	24.2284
REACTOME_KERATAN_SULFATE_KERATIN_METABOLISM	0.24843	0.00552767	8.49626	1.96641e-15	1.34116e-14	24.2032
REACTOME_RNA_POLYMERASE_II_TRANSCRIBES_SNRNA_GENES	-0.233915	-0.00675126	-8.49505	1.98235e-15	1.35056e-14	24.1953
MIKKELSEN_MCV6_HCP_WITH_H3K27ME3	0.209576	0.0127788	8.49321	2.00661e-15	1.36559e-14	24.1833
REACTOME_SWITCHING_OF_ORIGINS_TO_A_POST_REPLICATIVE_STATE	-0.330173	-0.000626954	-8.49239	2.01761e-15	1.37158e-14	24.1779
SHIN_B_CELL_LYMPHOMA_CLUSTER_3	0.317384	0.00668281	8.48881	2.06619e-15	1.40307e-14	24.1544
TENEDINI_MEGAKARYOCYTE_MARKERS	0.180069	-0.0112554	8.48731	2.08678e-15	1.41551e-14	24.1446
REACTOME_MITOTIC_METAPHASE_AND_ANAPHASE	-0.275498	-0.000832849	-8.4845	2.12609e-15	1.44061e-14	24.1262
HERNANDEZ_MITOTIC_ARREST_BY_DOCETAXEL_2_UP	0.22472	0.0116369	8.48085	2.17824e-15	1.47434e-14	24.1023
REACTOME_APC_C_MEDIATED_DEGRADATION_OF_CELL_CYCLE_PROTEINS	-0.332704	-0.00550048	-8.4804	2.18484e-15	1.4772e-14	24.0994
BONOME_OVARIAN_CANCER_SURVIVAL_SUBOPTIMAL_DEBULKING	0.133549	-0.00126218	8.47662	2.24027e-15	1.51303e-14	24.0746
KLEIN_TARGETS_OF_BCR_ABL1_FUSION	0.337734	0.0157156	8.47118	2.32254e-15	1.5669e-14	24.0391
SMITH_LIVER_CANCER	-0.26076	-0.0132406	-8.46936	2.35076e-15	1.58422e-14	24.0272
VECCHI_GASTRIC_CANCER_EARLY_DN	0.216905	-0.00375689	8.46614	2.40147e-15	1.61664e-14	24.0061
DIAZ_CHRONIC_MEYLOGENOUS_LEUKEMIA_DN	0.267557	0.00504732	8.46464	2.42556e-15	1.6311e-14	23.9963
LIEN_BREAST_CARCINOMA_METAPLASTIC_VS_DUCTAL_UP	0.269059	0.00610603	8.46125	2.48061e-15	1.66631e-14	23.9741
SU_KIDNEY	0.265513	0.00492369	8.45939	2.51137e-15	1.68516e-14	23.962
SEITZ_NEOPLASTIC_TRANSFORMATION_BY_8P_DELETION_DN	0.255682	0.00620346	8.45448	2.59449e-15	1.73906e-14	23.9299
AGARWAL_AKT_PATHWAY_TARGETS	0.342496	0.0174925	8.45195	2.63837e-15	1.76657e-14	23.9133
MIKKELSEN_IPS_ICP_WITH_H3K27ME3	0.217335	0.0120155	8.4498	2.67611e-15	1.78992e-14	23.8993
PID_RHOA_REG_PATHWAY	0.253396	0.00266746	8.44885	2.69299e-15	1.79928e-14	23.8931
REACTOME_NETRIN_MEDIATED_REPULSION_SIGNALS	0.34215	0.0229527	8.44632	2.73852e-15	1.82773e-14	23.8766
KAUFFMANN_MELANOMA_RELAPSE_UP	-0.358325	0.0162721	-8.44448	2.77218e-15	1.84822e-14	23.8646
LEE_LIVER_CANCER_CIPROFIBRATE_UP	0.216891	0.00953873	8.43803	2.89305e-15	1.92674e-14	23.8225
HUANG_DASATINIB_RESISTANCE_UP	0.313749	0.00930741	8.43678	2.91704e-15	1.94064e-14	23.8143
REACTOME_SEPARATION_OF_SISTER_CHROMATIDS	-0.276565	-0.00275291	-8.43592	2.93371e-15	1.94965e-14	23.8087
REACTOME_HDR_THROUGH_HOMOLOGOUS_RECOMBINATION_HRR_	-0.287972	0.00237634	-8.43411	2.96902e-15	1.97101e-14	23.7969
ODONNELL_METASTASIS_UP	0.210794	0.00588482	8.43304	2.99016e-15	1.98293e-14	23.7899
HOFFMANN_LARGE_TO_SMALL_PRE_BII_LYMPHOCYTE_DN	0.189467	-0.00551297	8.43247	3.00141e-15	1.98827e-14	23.7862
HELLER_SILENCED_BY_METHYLATION_UP	0.251226	0.00914159	8.42769	3.0979e-15	2.05001e-14	23.755
STEARMAN_LUNG_CANCER_EARLY_VS_LATE_DN	0.271456	0.01406	8.42509	3.15159e-15	2.08333e-14	23.7381
GRAHAM_NORMAL_QUIESCENT_VS_NORMAL_DIVIDING_UP	0.271146	0.00492749	8.42491	3.15544e-15	2.08366e-14	23.7369
BERENJENO_TRANSFORMED_BY_RHOA_FOREVER_DN	0.255203	-0.000810441	8.42425	3.16912e-15	2.09048e-14	23.7326
REACTOME_DISEASES_OF_MITOTIC_CELL_CYCLE	-0.24736	-0.0113089	-8.42357	3.18342e-15	2.09769e-14	23.7282
REACTOME_HOMOLOGY_DIRECTED_REPAIR	-0.27786	0.00442228	-8.42171	3.22289e-15	2.12145e-14	23.716
HU_ANGIOGENESIS_DN	-0.306627	-0.0100885	-8.42091	3.23991e-15	2.1304e-14	23.7108
REACTOME_CELL_JUNCTION_ORGANIZATION	0.210602	0.00578804	8.41299	3.41399e-15	2.2425e-14	23.6592
ODONNELL_TARGETS_OF_MYC_AND_TFRC_UP	0.286772	0.00956311	8.41165	3.4445e-15	2.26016e-14	23.6505
PUJANA_BRCA1_PCC_NETWORK	-0.221025	0.00260232	-8.40774	3.53447e-15	2.31675e-14	23.625
LU_TUMOR_VASCULATURE_DN	0.333796	0.00632092	8.40181	3.67583e-15	2.40688e-14	23.5864
BILBAN_B_CLL_LPL_UP	0.210545	-0.000626573	8.40004	3.71905e-15	2.43262e-14	23.5748
JINESH_BLEBBISHIELD_TO_IMMUNE_CELL_FUSION_PBSHMS_UP	0.196436	0.00301187	8.39625	3.81321e-15	2.49159e-14	23.5502
REACTOME_INTERLEUKIN_7_SIGNALING	0.290522	-0.0056124	8.39387	3.87357e-15	2.52838e-14	23.5347
WP_IL18_SIGNALING_PATHWAY	0.161285	0.00183835	8.39337	3.88625e-15	2.534e-14	23.5315
SEKI_INFLAMMATORY_RESPONSE_LPS_UP	0.319652	0.00519336	8.38254	4.17422e-15	2.71892e-14	23.461
ZHAN_MULTIPLE_MYELOMA_PR_DN	0.266769	-0.0161763	8.38232	4.18031e-15	2.72004e-14	23.4596
WP_EV_RELEASE_FROM_CARDIAC_CELLS_AND_THEIR_FUNCTIONAL_EFFECTS	0.360302	-0.00997714	8.38067	4.22592e-15	2.74685e-14	23.4489
BIOCARTA_P27_PATHWAY	-0.347602	-0.0037322	-8.38007	4.2427e-15	2.75488e-14	23.445
BHAT_ESR1_TARGETS_VIA_AKT1_DN	0.213998	-0.000280593	8.37969	4.25339e-15	2.75894e-14	23.4425
POOLA_INVASIVE_BREAST_CANCER_DN	0.176875	0.00377131	8.36983	4.53899e-15	2.94113e-14	23.3784
LENAOUR_DENDRITIC_CELL_MATURATION_DN	0.282957	0.0120187	8.36606	4.6532e-15	3.012e-14	23.3539
VICENT_METASTASIS_UP	0.32812	-0.00575982	8.35957	4.85661e-15	3.1404e-14	23.3117
REACTOME_M_PHASE	-0.246789	-0.00209569	-8.35583	4.97771e-15	3.21537e-14	23.2875
VERHAAK_GLIOBLASTOMA_CLASSICAL	0.190359	0.00808816	8.35471	5.01442e-15	3.23573e-14	23.2802
DELACROIX_RAR_TARGETS_UP	0.220093	0.00444416	8.34521	5.33797e-15	3.44095e-14	23.2186
CUI_TCF21_TARGETS_2_DN	0.199125	-0.00727661	8.34368	5.39206e-15	3.47222e-14	23.2086
REACTOME_CELL_CYCLE_MITOTIC	-0.245577	-0.000539142	-8.34074	5.4975e-15	3.53646e-14	23.1895
RANKIN_ANGIOGENIC_TARGETS_OF_VHL_HIF2A_DN	0.321777	-0.00143451	8.33425	5.73713e-15	3.6868e-14	23.1475
REACTOME_VASOPRESSIN_REGULATES_RENAL_WATER_HOMEOSTASIS_VIA_AQUAPORINS	0.172297	-0.00945932	8.32757	5.99449e-15	3.84821e-14	23.1042
REACTOME_TP53_REGULATES_METABOLIC_GENES	-0.247325	-0.0125794	-8.32734	6.00362e-15	3.85011e-14	23.1027
TIEN_INTESTINE_PROBIOTICS_24HR_UP	-0.243049	-0.0050694	-8.32693	6.01986e-15	3.85655e-14	23.1001
JAATINEN_HEMATOPOIETIC_STEM_CELL_DN	0.291879	0.00550159	8.32318	6.17021e-15	3.94881e-14	23.0757
BIOCARTA_COMP_PATHWAY	0.354788	0.0110998	8.32217	6.21116e-15	3.97093e-14	23.0692
WP_ELECTRON_TRANSPORT_CHAIN_OXPHOS_SYSTEM_IN_MITOCHONDRIA	-0.384204	-0.0208177	-8.31961	6.31653e-15	4.03416e-14	23.0526
REACTOME_FORMATION_OF_FIBRIN_CLOT_CLOTTING_CASCADE_	0.255443	-0.0106296	8.31633	6.45423e-15	4.11788e-14	23.0314
REACTOME_COMMON_PATHWAY_OF_FIBRIN_CLOT_FORMATION	0.292255	-0.00441486	8.31466	6.52516e-15	4.15508e-14	23.0206
SATO_SILENCED_BY_METHYLATION_IN_PANCREATIC_CANCER_2	0.206533	0.00633486	8.31465	6.52588e-15	4.15508e-14	23.0205
XU_CREBBP_TARGETS_DN	0.249808	0.00559782	8.31361	6.57062e-15	4.17929e-14	23.0138
ZHANG_RESPONSE_TO_CANTHARIDIN_DN	-0.301357	-0.00606766	-8.31338	6.58039e-15	4.18124e-14	23.0123
REACTOME_SNRNP_ASSEMBLY	-0.309556	0.0062513	-8.30594	6.9097e-15	4.38601e-14	22.9642
WU_ALZHEIMER_DISEASE_UP	0.291751	-0.000945852	8.30449	6.97595e-15	4.42355e-14	22.9548
VERRECCHIA_RESPONSE_TO_TGFB1_C1	0.302307	0.0048527	8.28572	7.88965e-15	4.99785e-14	22.8334
PUJANA_BRCA_CENTERED_NETWORK	-0.319782	0.0115301	-8.28543	7.90452e-15	5.00218e-14	22.8316
PECE_MAMMARY_STEM_CELL_DN	0.216244	-0.00143804	8.28071	8.15327e-15	5.15436e-14	22.8011
FONTAINE_THYROID_TUMOR_UNCERTAIN_MALIGNANCY_DN	0.247505	0.0119222	8.28052	8.16312e-15	5.15535e-14	22.7999
WP_MITOCHONDRIAL_CIV_ASSEMBLY	-0.404881	-0.0251843	-8.27541	8.44136e-15	5.3251e-14	22.7668
NOUSHMEHR_GBM_SILENCED_BY_METHYLATION	0.244116	0.00129924	8.27527	8.44902e-15	5.3251e-14	22.7659
BIOCARTA_IL5_PATHWAY	0.411753	0.0241194	8.26721	8.90685e-15	5.60799e-14	22.7139
PID_ALK1_PATHWAY	0.238953	0.000274949	8.26352	9.12452e-15	5.73923e-14	22.6901
REACTOME_MITOTIC_SPINDLE_CHECKPOINT	-0.285074	-0.00398266	-8.25802	9.45934e-15	5.94383e-14	22.6546
WP_EPITHELIAL_TO_MESENCHYMAL_TRANSITION_IN_COLORECTAL_CANCER	0.160809	0.00468991	8.25744	9.49532e-15	5.96042e-14	22.6509
REACTOME_DNA_REPLICATION_PRE_INITIATION	-0.332483	0.00770026	-8.25702	9.5212e-15	5.97065e-14	22.6482
BOYAULT_LIVER_CANCER_SUBCLASS_G5_DN	0.348194	0.0110583	8.25533	9.6269e-15	6.03086e-14	22.6373
REACTOME_NETRIN_1_SIGNALING	0.19872	0.000598571	8.25276	9.79053e-15	6.1272e-14	22.6207
MEISSNER_NPC_HCP_WITH_H3K4ME3_AND_H3K27ME3	0.162224	0.00528627	8.25012	9.96065e-15	6.22741e-14	22.6037
CAIRO_LIVER_DEVELOPMENT_UP	0.180886	-0.00364047	8.24873	1.00515e-14	6.27793e-14	22.5948
BROWN_MYELOID_CELL_DEVELOPMENT_UP	0.277064	0.00972673	8.24516	1.02889e-14	6.41973e-14	22.5718
REACTOME_REGULATION_OF_CYTOSKELETAL_REMODELING_AND_CELL_SPREADING_BY_IPP_COMPLEX_COMPONENTS	0.386821	0.00424264	8.24369	1.03882e-14	6.47523e-14	22.5623
ZHAN_MULTIPLE_MYELOMA_SUBGROUPS	-0.324847	0.010023	-8.24264	1.04601e-14	6.51348e-14	22.5555
TAKEDA_TARGETS_OF_NUP98_HOXA9_FUSION_8D_UP	0.228265	0.000379578	8.24118	1.05607e-14	6.56959e-14	22.5461
KEGG_LEISHMANIA_INFECTION	0.31188	0.00940513	8.23949	1.06779e-14	6.63586e-14	22.5352
LI_CISPLATIN_RESISTANCE_UP	0.241219	-0.00698484	8.23601	1.09231e-14	6.78145e-14	22.5128
WP_TRANSSULFURATION_PATHWAY	-0.290745	-0.0119497	-8.23482	1.10083e-14	6.82759e-14	22.5052
BRUINS_UVC_RESPONSE_VIA_TP53_GROUP_D	0.098251	0.0018642	8.22895	1.1439e-14	7.08764e-14	22.4673
WP_MFAP5MEDIATED_OVARIAN_CANCER_CELL_MOTILITY_AND_INVASIVENESS	0.28789	-0.00670966	8.2271	1.1578e-14	7.16662e-14	22.4554
ZHOU_CELL_CYCLE_GENES_IN_IR_RESPONSE_6HR	-0.341288	0.0164636	-8.21812	1.22767e-14	7.59158e-14	22.3977
WP_EGFR_TYROSINE_KINASE_INHIBITOR_RESISTANCE	0.183088	0.00263491	8.21729	1.23434e-14	7.62522e-14	22.3924
REACTOME_SYNTHESIS_OF_GLYCOSYLPHOSPHATIDYLINOSITOL_GPI_	-0.314048	-0.0194966	-8.21601	1.24469e-14	7.68157e-14	22.3841
KATSANOU_ELAVL1_TARGETS_DN	0.145063	0.00258082	8.2154	1.24968e-14	7.70469e-14	22.3802
BIOCARTA_GRANULOCYTES_PATHWAY	0.40605	0.0100584	8.21144	1.28239e-14	7.89856e-14	22.3547
BROWNE_HCMV_INFECTION_14HR_DN	0.136714	-0.00268339	8.21099	1.28612e-14	7.91373e-14	22.3519
MATHEW_FANCONI_ANEMIA_GENES	-0.390304	0.0215133	-8.21025	1.29239e-14	7.94444e-14	22.3471
PID_FGF_PATHWAY	0.19314	0.0115429	8.20926	1.30074e-14	7.9879e-14	22.3407
REACTOME_NECTIN_NECL_TRANS_HETERODIMERIZATION	0.423435	-0.0138001	8.19354	1.44112e-14	8.84121e-14	22.2397
TAKEDA_TARGETS_OF_NUP98_HOXA9_FUSION_10D_UP	0.235171	0.00292976	8.19065	1.46854e-14	9.00062e-14	22.2212
BIOCARTA_ALK_PATHWAY	0.221856	0.0066273	8.19026	1.47231e-14	9.0148e-14	22.2186
MCLACHLAN_DENTAL_CARIES_DN	0.217148	-0.00143165	8.18947	1.47981e-14	9.05187e-14	22.2136
MCCABE_HOXC6_TARGETS_CANCER_UP	0.211466	0.0109636	8.18866	1.4877e-14	9.09116e-14	22.2084
BLANCO_MELO_MERS_COV_INFECTION_MCR5_CELLS_DN	0.299935	5.32801e-05	8.1854	1.51962e-14	9.27714e-14	22.1875
LEE_INTRATHYMIC_T_PROGENITOR	0.256677	-0.00717315	8.17986	1.5754e-14	9.60825e-14	22.152
REACTOME_CYTOSOLIC_TRNA_AMINOACYLATION	-0.431242	-0.0293357	-8.17442	1.63217e-14	9.94473e-14	22.1171
WP_SULINDAC_METABOLIC_PATHWAY	0.349831	-0.0116428	8.17389	1.6378e-14	9.96931e-14	22.1137
ACEVEDO_LIVER_CANCER_WITH_H3K27ME3_DN	0.155389	0.00895064	8.17348	1.64219e-14	9.98626e-14	22.111
GRAESSMANN_RESPONSE_TO_MC_AND_SERUM_DEPRIVATION_UP	0.211677	0.00338772	8.16833	1.69819e-14	1.03167e-13	22.078
SHIN_B_CELL_LYMPHOMA_CLUSTER_9	0.319461	0.0141511	8.16685	1.71466e-14	1.04066e-13	22.0685
RAY_ALZHEIMERS_DISEASE	0.32381	0.0166808	8.16449	1.74119e-14	1.05573e-13	22.0534
PHONG_TNF_RESPONSE_VIA_P38_PARTIAL	0.228935	0.0057347	8.16283	1.76e-14	1.0661e-13	22.0428
KEGG_RNA_POLYMERASE	-0.283336	-0.00602874	-8.1616	1.77421e-14	1.07366e-13	22.0349
MCBRYAN_PUBERTAL_BREAST_3_4WK_UP	0.159733	0.00340995	8.15372	1.86743e-14	1.12898e-13	21.9844
KEGG_DNA_REPLICATION	-0.348532	0.0052833	-8.1493	1.92182e-14	1.16073e-13	21.9561
REACTOME_P130CAS_LINKAGE_TO_MAPK_SIGNALING_FOR_INTEGRINS	0.299145	-0.00935431	8.14564	1.96812e-14	1.18755e-13	21.9327
TURASHVILI_BREAST_DUCTAL_CARCINOMA_VS_DUCTAL_NORMAL_DN	0.202547	0.0123882	8.14297	2.00251e-14	1.20713e-13	21.9156
KINSEY_TARGETS_OF_EWSR1_FLII_FUSION_UP	-0.230104	0.000169125	-8.14271	2.00586e-14	1.20798e-13	21.914
PUJANA_XPRSS_INT_NETWORK	-0.301748	0.00945498	-8.14141	2.02293e-14	1.21708e-13	21.9056
REACTOME_LIGAND_RECEPTOR_INTERACTIONS	0.350575	0.00451023	8.14087	2.02994e-14	1.22012e-13	21.9022
GARGALOVIC_RESPONSE_TO_OXIDIZED_PHOSPHOLIPIDS_GREY_UP	0.28339	0.00878139	8.14031	2.03732e-14	1.22338e-13	21.8986
KEGG_BASAL_TRANSCRIPTION_FACTORS	-0.237082	-0.00731668	-8.1374	2.07618e-14	1.24525e-13	21.88
LIAN_NEUTROPHIL_GRANULE_CONSTITUENTS	0.351142	0.0151006	8.13729	2.07774e-14	1.24525e-13	21.8793
REACTOME_MITOTIC_G1_PHASE_AND_G1_S_TRANSITION	-0.273102	-0.000258093	-8.13044	2.1721e-14	1.30055e-13	21.8355
SANCHEZ_MDM2_TARGETS	0.324652	0.0126041	8.12888	2.19432e-14	1.31259e-13	21.8255
WP_EUKARYOTIC_TRANSCRIPTION_INITIATION	-0.282364	-0.0116398	-8.126	2.23563e-14	1.33601e-13	21.8071
REACTOME_EXTENSION_OF_TELOMERES	-0.288244	0.00225301	-8.11747	2.36281e-14	1.41066e-13	21.7526
GAVIN_PDE3B_TARGETS	0.347997	0.0203122	8.11525	2.39703e-14	1.42973e-13	21.7384
BROWNE_HCMV_INFECTION_2HR_UP	0.277287	-0.0152089	8.1143	2.4118e-14	1.43716e-13	21.7324
BIOCARTA_NKT_PATHWAY	0.406232	0.017938	8.10765	2.518e-14	1.49798e-13	21.69
REACTOME_ACTIVATION_OF_KAINATE_RECEPTORS_UPON_GLUTAMATE_BINDING	0.175849	-1.84467e-05	8.10761	2.51869e-14	1.49798e-13	21.6897
BIOCARTA_ION_PATHWAY	0.389357	0.00263846	8.10234	2.60612e-14	1.5485e-13	21.6561
MCGARVEY_SILENCED_BY_METHYLATION_IN_COLON_CANCER	0.208504	0.022023	8.09906	2.66214e-14	1.58028e-13	21.6351
WP_RENIN_ANGIOTENSIN_ALDOSTERONE_SYSTEM_RAAS	0.1822	-0.00355048	8.09621	2.71178e-14	1.60822e-13	21.6169
ZHAN_MULTIPLE_MYELOMA_DN	0.298015	0.0109793	8.09552	2.72377e-14	1.61379e-13	21.6126
WP_DNA_REPLICATION	-0.349031	0.00907268	-8.09208	2.78519e-14	1.64861e-13	21.5906
REACTOME_PROCESSING_OF_DNA_DOUBLE_STRAND_BREAK_ENDS	-0.277315	-0.000277067	-8.09129	2.79942e-14	1.65546e-13	21.5856
SCHUHMACHER_MYC_TARGETS_UP	-0.303604	0.00298488	-8.08984	2.82581e-14	1.66948e-13	21.5763
MIKKELSEN_IPS_HCP_WITH_H3_UNMETHYLATED	0.19292	0.0270778	8.08852	2.85005e-14	1.6822e-13	21.5679
PID_EPHA_FWDPATHWAY	0.205493	0.00437902	8.08822	2.85566e-14	1.68392e-13	21.566
REACTOME_TERMINATION_OF_TRANSLESION_DNA_SYNTHESIS	-0.257784	-0.0178099	-8.08777	2.86392e-14	1.68719e-13	21.5632
BROWNE_HCMV_INFECTION_30MIN_UP	0.180471	0.0159165	8.08746	2.86967e-14	1.68898e-13	21.5612
KEGG_MELANOMA	0.167925	0.0133385	8.08695	2.87924e-14	1.69302e-13	21.5579
BIOCARTA_PLCD_PATHWAY	0.399089	-0.0139889	8.0855	2.90623e-14	1.70728e-13	21.5487
SONG_TARGETS_OF_IE86_CMV_PROTEIN	-0.33427	0.0122223	-8.08407	2.9333e-14	1.72155e-13	21.5396
REACTOME_INTERLEUKIN_10_SIGNALING	0.361641	0.0101504	8.08352	2.94372e-14	1.72604e-13	21.5361
MAHADEVAN_IMATINIB_RESISTANCE_UP	0.276377	0.0224158	8.08306	2.95258e-14	1.72961e-13	21.5331
GERHOLD_RESPONSE_TO_TZD_DN	0.268565	0.00324067	8.07643	3.08185e-14	1.80363e-13	21.4909
GARCIA_TARGETS_OF_FLI1_AND_DAX1_DN	-0.231774	-0.00167014	-8.07586	3.09318e-14	1.80857e-13	21.4873
LEE_EARLY_T_LYMPHOCYTE_DN	0.319159	0.00147818	8.07572	3.09614e-14	1.8086e-13	21.4864
WP_MITOCHONDRIAL_COMPLEX_I_ASSEMBLY_MODEL_OXPHOS_SYSTEM	-0.386	-0.0256461	-8.07509	3.10873e-14	1.81425e-13	21.4824
DUNNE_TARGETS_OF_AML1_MTG8_FUSION_UP	0.326978	-0.000241543	8.07442	3.12223e-14	1.82043e-13	21.4781
RODRIGUES_NTN1_TARGETS_DN	0.182849	-0.00380959	8.07241	3.16309e-14	1.84252e-13	21.4653
CASORELLI_APL_SECONDARY_VS_DE_NOVO_UP	0.229706	-0.00374568	8.07225	3.16623e-14	1.84263e-13	21.4643
HOOI_ST7_TARGETS_DN	0.168388	0.00338285	8.07082	3.1956e-14	1.85798e-13	21.4552
REACTOME_TRANSLESION_SYNTHESIS_BY_Y_FAMILY_DNA_POLYMERASES_BYPASSES_LESIONS_ON_DNA_TEMPLATE	-0.241368	-0.0183479	-8.06837	3.24659e-14	1.88587e-13	21.4396
RUTELLA_RESPONSE_TO_CSF2RB_AND_IL4_DN	0.232898	0.0023549	8.06736	3.26804e-14	1.89656e-13	21.4331
DANG_MYC_TARGETS_UP	-0.294765	-0.00473222	-8.0661	3.29468e-14	1.91024e-13	21.4251
LENAOUR_DENDRITIC_CELL_MATURATION_UP	0.249405	-7.91287e-05	8.05737	3.48566e-14	2.01909e-13	21.3696
REACTOME_ANTIGEN_PROCESSING_UBIQUITINATION_PROTEASOME_DEGRADATION	-0.155066	-0.00915117	-8.05332	3.57811e-14	2.07072e-13	21.3439
DELASERNA_MYOD_TARGETS_UP	0.137348	-0.00333558	8.04035	3.89033e-14	2.24931e-13	21.2615
LEIN_LOCALIZED_TO_DISTAL_AND_PROXIMAL_DENDRITES	0.274148	-0.00331161	8.03718	3.97065e-14	2.29362e-13	21.2413
REACTOME_APC_C_CDH1_MEDIATED_DEGRADATION_OF_CDC20_AND_OTHER_APC_C_CDH1_TARGETED_PROTEINS_IN_LATE_MITOSIS_EARLY_G1	-0.326951	-0.00583746	-8.03422	4.0472e-14	2.33567e-13	21.2225
BIOCARTA_SKP2E2F_PATHWAY	-0.330174	0.00521078	-8.03052	4.14495e-14	2.38987e-13	21.199
WP_NEURAL_CREST_CELL_MIGRATION_IN_CANCER	0.221931	0.0119798	8.02962	4.16904e-14	2.40154e-13	21.1933
WILSON_PROTEASES_AT_TUMOR_BONE_INTERFACE_DN	0.37875	0.0108306	8.02883	4.19042e-14	2.41162e-13	21.1883
REN_ALVEOLAR_RHABDOMYOSARCOMA_DN	0.275563	0.00834146	8.02768	4.22152e-14	2.42727e-13	21.181
REACTOME_UBIQUINOL_BIOSYNTHESIS	-0.394473	-0.0306576	-8.02118	4.40187e-14	2.52864e-13	21.1398
WP_BASE_EXCISION_REPAIR	-0.292464	0.00567368	-8.02083	4.41191e-14	2.53207e-13	21.1376
ZHANG_TARGETS_OF_EWSR1_FLI1_FUSION	0.191749	0.00691677	8.01733	4.51259e-14	2.58643e-13	21.1153
BEGUM_TARGETS_OF_PAX3_FOXO1_FUSION_AND_PAX3	0.330082	0.0103497	8.01725	4.51494e-14	2.58643e-13	21.1148
WP_MAPK_SIGNALING_PATHWAY	0.138342	0.00575505	8.01423	4.60336e-14	2.63466e-13	21.0957
GAUSSMANN_MLL_AF4_FUSION_TARGETS_D_UP	0.19773	0.00351625	8.00867	4.77117e-14	2.7282e-13	21.0605
REACTOME_COMPLEX_I_BIOGENESIS	-0.389664	-0.0244906	-8.0067	4.83213e-14	2.76052e-13	21.048
WP_COMPLEMENT_ACTIVATION	0.341961	-0.00419357	8.00342	4.93518e-14	2.81681e-13	21.0272
STARK_PREFRONTAL_CORTEX_22Q11_DELETION_DN	-0.255358	-0.0160541	-7.99328	5.2675e-14	3.00373e-13	20.963
PEDERSEN_METASTASIS_BY_ERBB2_ISOFORM_1	0.297322	-0.00359945	7.99089	5.34902e-14	3.04742e-13	20.9479
REACTOME_CRISTAE_FORMATION	-0.341903	-0.00189596	-7.98913	5.40995e-14	3.07932e-13	20.9367
REACTOME_DNA_DAMAGE_RECOGNITION_IN_GG_NER	-0.253947	-0.00956467	-7.98726	5.47524e-14	3.11364e-13	20.9249
REACTOME_E2F_MEDIATED_REGULATION_OF_DNA_REPLICATION	-0.313997	0.000851605	-7.98344	5.61149e-14	3.18821e-13	20.9007
BIOCARTA_CARDIACEGF_PATHWAY	0.256498	3.65659e-05	7.98302	5.62652e-14	3.19383e-13	20.8981
WP_REGULATION_OF_ACTIN_CYTOSKELETON	0.169443	0.00594208	7.98285	5.63286e-14	3.19452e-13	20.897
WP_PHOTODYNAMIC_THERAPYINDUCED_NFKB_SURVIVAL_SIGNALING	0.30249	0.00463438	7.98266	5.63948e-14	3.19536e-13	20.8958
GHANDHI_DIRECT_IRRADIATION_UP	0.237091	0.005825	7.98157	5.67935e-14	3.21503e-13	20.8889
REACTOME_PROCESSING_AND_ACTIVATION_OF_SUMO	-0.363828	0.00182773	-7.98072	5.71051e-14	3.22973e-13	20.8835
BIOCARTA_SM_PATHWAY	-0.403316	0.00542968	-7.9805	5.71847e-14	3.2313e-13	20.8821
LEE_LIVER_CANCER_MYC_E2F1_UP	0.215101	0.0107753	7.97853	5.79119e-14	3.26942e-13	20.8697
LU_IL4_SIGNALING	0.243319	-0.000871289	7.97677	5.85721e-14	3.3037e-13	20.8585
REACTOME_VIRAL_MESSENGER_RNA_SYNTHESIS	-0.292095	-0.00162749	-7.97367	5.97477e-14	3.36696e-13	20.839
BOSCO_ALLERGEN_INDUCED_TH2_ASSOCIATED_MODULE	0.222709	0.000985948	7.96949	6.1374e-14	3.45548e-13	20.8125
REACTOME_INHIBITION_OF_DNA_RECOMBINATION_AT_TELOMERE	-0.288321	-0.014717	-7.96865	6.17046e-14	3.47096e-13	20.8072
ABBUD_LIF_SIGNALING_1_UP	0.289733	0.000945818	7.96661	6.2519e-14	3.51359e-13	20.7943
LUI_THYROID_CANCER_CLUSTER_4	0.407794	0.00556832	7.96601	6.27594e-14	3.52392e-13	20.7905
FINETTI_BREAST_CANCER_KINOME_RED	-0.404243	0.0243611	-7.96531	6.30413e-14	3.53656e-13	20.7861
NAKAMURA_ALVEOLAR_EPITHELIUM	0.414183	-0.0202267	7.96349	6.37796e-14	3.57476e-13	20.7747
TAKEDA_TARGETS_OF_NUP98_HOXA9_FUSION_3D_UP	0.235296	0.00354629	7.96283	6.40538e-14	3.5869e-13	20.7704
BLANCO_MELO_BETA_INTERFERON_TREATED_BRONCHIAL_EPITHELIAL_CELLS_UP	0.248679	0.00400707	7.96233	6.42585e-14	3.59513e-13	20.7673
BOYAULT_LIVER_CANCER_SUBCLASS_G23_UP	-0.289188	0.00605344	-7.95228	6.85351e-14	3.83095e-13	20.7039
REACTOME_SIGNALING_BY_FGFR2_IIIA_TM	-0.284297	-0.0122219	-7.95176	6.87657e-14	3.8404e-13	20.7005
HAN_SATB1_TARGETS_DN	0.13333	-0.00209665	7.95091	6.91389e-14	3.85777e-13	20.6952
MCCLUNG_COCAIN_REWARD_4WK	0.174789	0.00380539	7.94764	7.06035e-14	3.93597e-13	20.6746
PEDERSEN_TARGETS_OF_611CTF_ISOFORM_OF_ERBB2	0.261265	0.0133344	7.94635	7.11877e-14	3.96499e-13	20.6665
REACTOME_KSRP_KHSRP_BINDS_AND_DESTABILIZES_MRNA	-0.282423	-0.015949	-7.94448	7.2049e-14	4.00938e-13	20.6546
REACTOME_DNA_DAMAGE_BYPASS	-0.239017	-0.0154463	-7.94401	7.22624e-14	4.01766e-13	20.6517
ISHIDA_E2F_TARGETS	-0.362884	0.0200851	-7.93603	7.60522e-14	4.2246e-13	20.6014
REACTOME_OTHER_INTERLEUKIN_SIGNALING	0.274392	-0.000808242	7.93027	7.89087e-14	4.37936e-13	20.5651
REACTOME_PEPTIDE_HORMONE_METABOLISM	0.153771	0.0115105	7.92837	7.98778e-14	4.4292e-13	20.5531
MOOTHA_VOXPHOS	-0.375522	-0.0196552	-7.92777	8.01823e-14	4.44213e-13	20.5493
REN_BOUND_BY_E2F	-0.334958	0.0135643	-7.92752	8.0312e-14	4.44536e-13	20.5477
BIOCARTA_CCR5_PATHWAY	0.278005	-0.00381782	7.92731	8.04192e-14	4.44734e-13	20.5464
REACTOME_PROTEIN_LOCALIZATION	-0.250708	-0.0165772	-7.92521	8.15047e-14	4.50337e-13	20.5332
LEIN_ASTROCYTE_MARKERS	0.206684	0.000932762	7.92389	8.21966e-14	4.53757e-13	20.5249
MATZUK_SPERMATOGONIA	0.20287	0.0109444	7.92273	8.2809e-14	4.56733e-13	20.5176
REACTOME_MITOTIC_G2_G2_M_PHASES	-0.219335	-0.00302276	-7.92095	8.37599e-14	4.61569e-13	20.5064
REACTOME_GLYOXYLATE_METABOLISM_AND_GLYCINE_DEGRADATION	-0.254214	-0.0209399	-7.91671	8.60604e-14	4.73827e-13	20.4797
KEGG_CYSTEINE_AND_METHIONINE_METABOLISM	-0.192443	-0.0115769	-7.91633	8.62725e-14	4.74575e-13	20.4773
GALINDO_IMMUNE_RESPONSE_TO_ENTEROTOXIN	0.290193	0.00288286	7.91512	8.69376e-14	4.77811e-13	20.4697
NADERI_BREAST_CANCER_PROGNOSIS_UP	-0.25481	0.0167385	-7.91315	8.80425e-14	4.83457e-13	20.4573
WHITFIELD_CELL_CYCLE_G1_S	-0.225054	-0.003079	-7.91191	8.87442e-14	4.86881e-13	20.4495
KEGG_GLYCOSYLPHOSPHATIDYLINOSITOL_GPI_ANCHOR_BIOSYNTHESIS	-0.27784	-0.0156997	-7.90323	9.38044e-14	5.1419e-13	20.3949
REACTOME_SLBP_DEPENDENT_PROCESSING_OF_REPLICATION_DEPENDENT_HISTONE_PRE_MRNAS	-0.339546	0.0042454	-7.89861	9.66096e-14	5.29101e-13	20.3659
RHEIN_ALL_GLUCOCORTICOID_THERAPY_UP	0.248731	0.000386357	7.89784	9.70891e-14	5.3126e-13	20.361
TORCHIA_TARGETS_OF_EWSR1_FLI1_FUSION_DN	0.150627	-0.00225522	7.89673	9.77809e-14	5.34576e-13	20.354
REACTOME_ACTIVATION_OF_ATR_IN_RESPONSE_TO_REPLICATION_STRESS	-0.340622	0.0155937	-7.89523	9.87218e-14	5.39246e-13	20.3446
WP_KENNEDY_PATHWAY_FROM_SPHINGOLIPIDS	-0.274669	-0.0135391	-7.89312	1.00055e-13	5.45835e-13	20.3314
REACTOME_DNA_REPLICATION_INITIATION	-0.370459	0.00610785	-7.89305	1.00103e-13	5.45835e-13	20.3309
REACTOME_COMPLEMENT_CASCADE	0.283533	0.00443446	7.89122	1.01279e-13	5.51762e-13	20.3194
BIOCARTA_SPPA_PATHWAY	0.254291	-0.00520435	7.89091	1.01479e-13	5.52367e-13	20.3175
KUMAMOTO_RESPONSE_TO_NUTLIN_3A_DN	-0.412663	0.0190894	-7.8889	1.02792e-13	5.59025e-13	20.3048
KUNINGER_IGF1_VS_PDGFB_TARGETS_UP	0.178968	-0.0027383	7.88614	1.04613e-13	5.68433e-13	20.2875
PID_AP1_PATHWAY	0.197341	-0.00268041	7.88582	1.04833e-13	5.6913e-13	20.2854
RUTELLA_RESPONSE_TO_HGF_VS_CSF2RB_AND_IL4_DN	0.173727	-0.000707612	7.88349	1.06396e-13	5.77117e-13	20.2709
WP_EBOLA_VIRUS_PATHWAY_ON_HOST	0.233422	0.00431758	7.87931	1.09274e-13	5.92209e-13	20.2446
EHRLICH_ICF_SYNDROM_UP	0.283621	0.00531801	7.87794	1.1023e-13	5.96871e-13	20.236
REACTOME_ATF4_ACTIVATES_GENES_IN_RESPONSE_TO_ENDOPLASMIC_RETICULUM_STRESS	-0.257514	-0.0151652	-7.87654	1.1122e-13	6.01711e-13	20.2272
WP_SEROTONIN_TRANSPORTER_ACTIVITY	0.309903	-0.00190678	7.87255	1.14086e-13	6.1668e-13	20.2022
REACTOME_NGF_INDEPENDANT_TRKA_ACTIVATION	0.349754	0.00498795	7.87064	1.15482e-13	6.23682e-13	20.1902
JEPSEN_SMRT_TARGETS	0.173969	0.00126938	7.86895	1.16736e-13	6.29909e-13	20.1796
REACTOME_CYCLIN_A_CDK2_ASSOCIATED_EVENTS_AT_S_PHASE_ENTRY	-0.287839	-0.00496279	-7.86656	1.18525e-13	6.39011e-13	20.1646
MISSIAGLIA_REGULATED_BY_METHYLATION_DN	-0.307597	0.0112953	-7.86587	1.19047e-13	6.41266e-13	20.1603
PUJANA_BREAST_CANCER_WITH_BRCA1_MUTATED_UP	-0.337706	0.019223	-7.86573	1.1915e-13	6.41266e-13	20.1594
KORKOLA_EMBRYONIC_CARCINOMA_VS_SEMINOMA_DN	0.211863	0.020939	7.86238	1.21727e-13	6.5457e-13	20.1384
BIOCARTA_TOB1_PATHWAY	0.318647	0.00935401	7.85885	1.24487e-13	6.68838e-13	20.1163
FOSTER_TOLERANT_MACROPHAGE_DN	0.197061	-0.00125066	7.85837	1.24873e-13	6.70331e-13	20.1133
MARCHINI_TRABECTEDIN_RESISTANCE_DN	0.25834	0.00584425	7.85739	1.2565e-13	6.73924e-13	20.1072
REACTOME_RECOGNITION_OF_DNA_DAMAGE_BY_PCNA_CONTAINING_REPLICATION_COMPLEX	-0.295834	-0.00647949	-7.85508	1.27514e-13	6.83328e-13	20.0927
DUTERTRE_ESTRADIOL_RESPONSE_24HR_DN	0.192999	5.485e-05	7.85395	1.28432e-13	6.87656e-13	20.0856
PEREZ_TP53_TARGETS	0.127428	0.0031167	7.8489	1.32629e-13	7.0952e-13	20.054
BROWNE_HCMV_INFECTION_20HR_DN	0.206238	0.00227129	7.84383	1.36976e-13	7.32147e-13	20.0222
SHEDDEN_LUNG_CANCER_POOR_SURVIVAL_A6	-0.265106	0.0190486	-7.84125	1.39242e-13	7.4362e-13	20.0061
KEGG_SYSTEMIC_LUPUS_ERYTHEMATOSUS	0.337445	0.00602344	7.83897	1.41273e-13	7.53818e-13	19.9918
MASRI_RESISTANCE_TO_TAMOXIFEN_AND_AROMATASE_INHIBITORS_UP	0.216669	0.00319505	7.83767	1.42447e-13	7.59432e-13	19.9837
REACTOME_TNFS_BIND_THEIR_PHYSIOLOGICAL_RECEPTORS	0.33513	0.0186148	7.83604	1.43934e-13	7.66705e-13	19.9734
MARTORIATI_MDM4_TARGETS_NEUROEPITHELIUM_DN	0.180045	0.0111223	7.83338	1.46391e-13	7.79124e-13	19.9568
WP_SELECTIVE_EXPRESSION_OF_CHEMOKINE_RECEPTORS_DURING_TCELL_POLARIZATION	0.386817	0.0172878	7.8318	1.47867e-13	7.8631e-13	19.9469
PID_FCER1_PATHWAY	0.2261	0.00420251	7.82761	1.51858e-13	8.06841e-13	19.9207
PILON_KLF1_TARGETS_UP	0.127509	-0.000923762	7.82602	1.534e-13	8.14342e-13	19.9108
KONDO_PROSTATE_CANCER_WITH_H3K27ME3	0.193376	0.0162444	7.82318	1.56191e-13	8.28448e-13	19.893
ASTON_MAJOR_DEPRESSIVE_DISORDER_UP	0.192223	0.00411718	7.82067	1.587e-13	8.41042e-13	19.8773
PUJANA_BRCA2_PCC_NETWORK	-0.246089	0.000535973	-7.81967	1.59705e-13	8.45648e-13	19.8711
MIKKELSEN_MCV6_ICP_WITH_H3K27ME3	0.197941	0.0117796	7.81654	1.62911e-13	8.61894e-13	19.8516
ONO_AML1_TARGETS_DN	0.29428	0.0115073	7.80554	1.74691e-13	9.23077e-13	19.7829
BIOCARTA_CELL2CELL_PATHWAY	0.265304	0.0017273	7.80547	1.74772e-13	9.23077e-13	19.7824
REACTOME_INHIBITION_OF_REPLICATION_INITIATION_OF_DAMAGED_DNA_BY_RB1_E2F1	-0.302858	-0.00555327	-7.80364	1.76814e-13	9.33066e-13	19.771
REACTOME_DNA_DOUBLE_STRAND_BREAK_REPAIR	-0.238462	4.36077e-06	-7.79951	1.81504e-13	9.57006e-13	19.7452
MMS_MOUSE_LYMPH_HIGH_4HRS_UP	-0.264569	-0.00706463	-7.79882	1.8229e-13	9.60339e-13	19.741
AMIT_EGF_RESPONSE_240_MCF10A	0.279107	0.00573386	7.79593	1.8567e-13	9.77317e-13	19.7229
WP_MAMMARY_GLAND_DEVELOPMENT_PATHWAY_EMBRYONIC_DEVELOPMENT_STAGE_1_OF_4	0.242188	-0.0053381	7.7953	1.86411e-13	9.80391e-13	19.719
SU_TESTIS	-0.202147	0.00394518	-7.79133	1.91161e-13	1.00452e-12	19.6942
PEDERSEN_METASTASIS_BY_ERBB2_ISOFORM_4	0.195022	0.0131451	7.78967	1.93175e-13	1.01425e-12	19.6839
KEGG_ONE_CARBON_POOL_BY_FOLATE	-0.260028	-0.0140802	-7.78953	1.9335e-13	1.01431e-12	19.683
PID_LYSOPHOSPHOLIPID_PATHWAY	0.221524	0.00633458	7.78787	1.95393e-13	1.02417e-12	19.6727
QI_PLASMACYTOMA_DN	0.19014	0.00328195	7.78432	1.99842e-13	1.0466e-12	19.6505
PEDRIOLI_MIR31_TARGETS_UP	0.09039	0.00383769	7.78102	2.04057e-13	1.06779e-12	19.63
GOLDRATH_IMMUNE_MEMORY	0.180011	-0.00382933	7.78017	2.05159e-13	1.07265e-12	19.6247
SHEDDEN_LUNG_CANCER_GOOD_SURVIVAL_A12	0.153631	0.00534302	7.779	2.06687e-13	1.07973e-12	19.6174
BENPORATH_MYC_MAX_TARGETS	-0.179164	-0.00917757	-7.77391	2.13455e-13	1.11416e-12	19.5857
BASSO_CD40_SIGNALING_UP	0.319752	0.00864872	7.77239	2.15518e-13	1.12398e-12	19.5762
REACTOME_MITOCHONDRIAL_IRON_SULFUR_CLUSTER_BIOGENESIS	-0.325327	-0.0272099	-7.77101	2.17398e-13	1.13284e-12	19.5677
REACTOME_ACTIVATION_OF_THE_PRE_REPLICATIVE_COMPLEX	-0.358214	0.0168676	-7.77086	2.17604e-13	1.13296e-12	19.5667
ACOSTA_PROLIFERATION_INDEPENDENT_MYC_TARGETS_DN	0.212689	0.00541754	7.76562	2.24944e-13	1.1702e-12	19.5341
IZADPANAH_STEM_CELL_ADIPOSE_VS_BONE_UP	0.195318	0.00204487	7.76326	2.28323e-13	1.18679e-12	19.5194
STAMBOLSKY_RESPONSE_TO_VITAMIN_D3_UP	0.17441	0.000769902	7.76296	2.28763e-13	1.18808e-12	19.5175
SOUCEK_MYC_TARGETS	0.378525	0.00458347	7.7627	2.2913e-13	1.189e-12	19.5159
LIAN_LIPA_TARGETS_6M	0.314763	0.0197086	7.76137	2.31074e-13	1.19808e-12	19.5076
REACTOME_GAP_FILLING_DNA_REPAIR_SYNTHESIS_AND_LIGATION_IN_GG_NER	-0.297823	-0.00908938	-7.76079	2.31923e-13	1.20149e-12	19.504
WP_DNA_MISMATCH_REPAIR	-0.323972	0.00583834	-7.75759	2.36659e-13	1.225e-12	19.4841
MOTAMED_RESPONSE_TO_ANDROGEN_UP	0.373817	-0.00808266	7.75184	2.45409e-13	1.26924e-12	19.4484
REACTOME_PERK_REGULATES_GENE_EXPRESSION	-0.257243	-0.0145163	-7.74682	2.53325e-13	1.30909e-12	19.4172
CROONQUIST_NRAS_SIGNALING_DN	-0.339355	0.020882	-7.746	2.54643e-13	1.31452e-12	19.4121
BENPORATH_ES_1	-0.200567	0.00315747	-7.7459	2.54799e-13	1.31452e-12	19.4115
REACTOME_AMINE_LIGAND_BINDING_RECEPTORS	0.200165	0.0202629	7.74509	2.56098e-13	1.32013e-12	19.4065
FEVR_CTNNB1_TARGETS_DN	-0.210256	-0.00167293	-7.74166	2.6171e-13	1.34795e-12	19.3851
KEGG_MISMATCH_REPAIR	-0.303168	-0.00526769	-7.73681	2.69844e-13	1.38869e-12	19.355
MEBARKI_HCC_PROGENITOR_WNT_DN_CTNNB1_DEPENDENT	0.206792	-0.00114418	7.73657	2.70262e-13	1.3897e-12	19.3535
VERRECCHIA_RESPONSE_TO_TGFB1_C3	0.285598	0.00114096	7.73398	2.74709e-13	1.4114e-12	19.3374
REACTOME_HOMOLOGOUS_DNA_PAIRING_AND_STRAND_EXCHANGE	-0.30312	0.0071835	-7.73128	2.79428e-13	1.43446e-12	19.3207
WP_WNT_SIGNALING	0.169047	0.0101334	7.72394	2.92673e-13	1.50047e-12	19.2751
TONKS_TARGETS_OF_RUNX1_RUNX1T1_FUSION_MONOCYTE_DN	0.276091	0.00685104	7.72388	2.92769e-13	1.50047e-12	19.2748
MIKKELSEN_ES_LCP_WITH_H3K4ME3	0.192383	0.00445047	7.72018	2.99685e-13	1.53465e-12	19.2518
WP_TYROBP_CAUSAL_NETWORK	0.351884	0.0162473	7.71909	3.01753e-13	1.54397e-12	19.2451
REACTOME_TRANSCRIPTIONAL_REGULATION_BY_SMALL_RNAS	-0.280101	-0.00104692	-7.71837	3.03118e-13	1.54968e-12	19.2406
MOREIRA_RESPONSE_TO_TSA_DN	0.277985	0.0140531	7.71677	3.06198e-13	1.56415e-12	19.2307
REACTOME_CA2_PATHWAY	0.158577	0.000164027	7.71661	3.0651e-13	1.56446e-12	19.2297
REACTOME_ORC1_REMOVAL_FROM_CHROMATIN	-0.324675	0.00361174	-7.71611	3.07475e-13	1.5681e-12	19.2266
NAKAYAMA_SOFT_TISSUE_TUMORS_PCA2_DN	0.236816	-0.0132718	7.71279	3.13967e-13	1.5999e-12	19.206
WP_CYSTEINE_AND_METHIONINE_CATABOLISM	-0.245134	-0.00823122	-7.71201	3.15512e-13	1.60645e-12	19.2012
VALK_AML_CLUSTER_6	0.183229	0.00401585	7.7106	3.18338e-13	1.61952e-12	19.1924
SAKAI_CHRONIC_HEPATITIS_VS_LIVER_CANCER_DN	0.204881	0.0113555	7.70576	3.28177e-13	1.66821e-12	19.1625
MARKEY_RB1_CHRONIC_LOF_DN	0.234672	0.0110878	7.70524	3.29256e-13	1.67233e-12	19.1593
JEON_SMAD6_TARGETS_DN	-0.27092	-0.00623869	-7.70482	3.30141e-13	1.67546e-12	19.1566
ELVIDGE_HIF2A_TARGETS_UP	0.367984	0.0168128	7.7016	3.36883e-13	1.70828e-12	19.1367
PID_MYC_PATHWAY	-0.227242	-0.0171478	-7.70078	3.38644e-13	1.71581e-12	19.1316
BIOCARTA_AGR_PATHWAY	0.207601	0.00510895	7.70037	3.39514e-13	1.71883e-12	19.1291
REACTOME_POTASSIUM_CHANNELS	0.187312	0.00495169	7.69866	3.43193e-13	1.73604e-12	19.1185
SASAKI_TARGETS_OF_TP73_AND_TP63	0.320052	-0.00184209	7.69693	3.46951e-13	1.75362e-12	19.1078
PID_RET_PATHWAY	0.221936	0.00168881	7.68992	3.62584e-13	1.83115e-12	19.0644
KEGG_VEGF_SIGNALING_PATHWAY	0.161312	0.00434762	7.68723	3.6876e-13	1.86083e-12	19.0478
REACTOME_SEROTONIN_RECEPTORS	0.276895	0.0175477	7.68674	3.69903e-13	1.86501e-12	19.0448
WALLACE_PROSTATE_CANCER_RACE_DN	-0.146964	-0.0147986	-7.68662	3.70187e-13	1.86501e-12	19.044
GARGALOVIC_RESPONSE_TO_OXIDIZED_PHOSPHOLIPIDS_TURQUOISE_DN	-0.249282	0.00217498	-7.68642	3.70647e-13	1.86582e-12	19.0428
REACTOME_TELOMERE_EXTENSION_BY_TELOMERASE	-0.264164	-0.0082773	-7.68581	3.72074e-13	1.87149e-12	19.039
REACTOME_STRIATED_MUSCLE_CONTRACTION	0.211479	-0.000330128	7.68534	3.73181e-13	1.87554e-12	19.0361
REACTOME_ASSEMBLY_OF_THE_PRE_REPLICATIVE_COMPLEX	-0.320071	0.00455513	-7.68465	3.74789e-13	1.88211e-12	19.0319
THUM_SYSTOLIC_HEART_FAILURE_UP	0.209679	0.00174771	7.68363	3.77216e-13	1.89277e-12	19.0255
GUTIERREZ_CHRONIC_LYMPHOCYTIC_LEUKEMIA_UP	0.325397	0.000699102	7.67947	3.87189e-13	1.94125e-12	18.9998
CHIANG_LIVER_CANCER_SUBCLASS_INTERFERON_UP	0.348724	0.0128916	7.676	3.95746e-13	1.98255e-12	18.9783
HASLINGER_B_CLL_WITH_MUTATED_VH_GENES	0.236359	-0.00281719	7.67416	4.00333e-13	2.00392e-12	18.967
PEREZ_TP53_AND_TP63_TARGETS	0.18806	0.00852289	7.67334	4.02398e-13	2.01264e-12	18.962
REACTOME_TRANSLESION_SYNTHESIS_BY_POLK	-0.292422	-0.0237541	-7.67148	4.0713e-13	2.03467e-12	18.9505
REACTOME_HS_GAG_DEGRADATION	0.243049	-0.000125957	7.66863	4.14478e-13	2.06973e-12	18.9329
LINDVALL_IMMORTALIZED_BY_TERT_UP	0.198322	0.0055418	7.66821	4.15577e-13	2.07356e-12	18.9303
REACTOME_G2_M_DNA_DAMAGE_CHECKPOINT	-0.271103	0.000541627	-7.66782	4.16583e-13	2.07691e-12	18.9279
IWANAGA_CARCINOGENESIS_BY_KRAS_DN	0.129868	0.000113184	7.66627	4.20657e-13	2.09554e-12	18.9183
ODONNELL_TARGETS_OF_MYC_AND_TFRC_DN	-0.317167	0.0115849	-7.66561	4.22426e-13	2.10268e-12	18.9142
PID_FANCONI_PATHWAY	-0.296147	0.00426802	-7.66323	4.28779e-13	2.13259e-12	18.8995
KANNAN_TP53_TARGETS_UP	0.189819	0.0086603	7.66089	4.35125e-13	2.16243e-12	18.885
REACTOME_RESOLUTION_OF_AP_SITES_VIA_THE_MULTIPLE_NUCLEOTIDE_PATCH_REPLACEMENT_PATHWAY	-0.312834	0.00930771	-7.65997	4.3764e-13	2.17319e-12	18.8794
WP_LEPTIN_INSULIN_OVERLAP	0.229441	-1.99549e-05	7.65372	4.55122e-13	2.2582e-12	18.8409
REACTOME_G1_S_DNA_DAMAGE_CHECKPOINTS	-0.289768	-0.0054669	-7.65113	4.62584e-13	2.2934e-12	18.8249
FRIDMAN_SENESCENCE_UP	0.22067	0.000734113	7.64876	4.69518e-13	2.32592e-12	18.8102
MANN_RESPONSE_TO_AMIFOSTINE_DN	-0.346668	-0.00323706	-7.64848	4.70331e-13	2.3281e-12	18.8085
REACTOME_GRB2_SOS_PROVIDES_LINKAGE_TO_MAPK_SIGNALING_FOR_INTEGRINS_	0.275283	-0.0049998	7.64586	4.78126e-13	2.36481e-12	18.7924
PID_IL6_7_PATHWAY	0.223074	-0.00195818	7.64201	4.89789e-13	2.42057e-12	18.7687
KEGG_TGF_BETA_SIGNALING_PATHWAY	0.166563	-0.000156554	7.64137	4.91761e-13	2.42839e-12	18.7647
BLANCO_MELO_BRONCHIAL_EPITHELIAL_CELLS_INFLUENZA_A_INFECTION_UP	0.241005	0.0106177	7.62995	5.28214e-13	2.60633e-12	18.6944
AMIT_SERUM_RESPONSE_60_MCF10A	0.252729	0.00355393	7.62651	5.3971e-13	2.66094e-12	18.6732
HALMOS_CEBPA_TARGETS_UP	0.21952	-0.00247231	7.62278	5.52455e-13	2.72163e-12	18.6503
SLEBOS_HEAD_AND_NECK_CANCER_WITH_HPV_UP	-0.236691	0.00681567	-7.62204	5.55036e-13	2.73218e-12	18.6457
ROSTY_CERVICAL_CANCER_PROLIFERATION_CLUSTER	-0.338531	0.0302315	-7.61976	5.63013e-13	2.76895e-12	18.6316
REACTOME_EPIGENETIC_REGULATION_OF_GENE_EXPRESSION	-0.229412	-0.00603789	-7.61965	5.63394e-13	2.76895e-12	18.631
BIOCARTA_ETC_PATHWAY	-0.386018	-0.0145974	-7.6191	5.65353e-13	2.77638e-12	18.6276
ZHANG_BREAST_CANCER_PROGENITORS_UP	-0.220247	-0.00487755	-7.61827	5.68272e-13	2.78852e-12	18.6225
REACTOME_NRAGE_SIGNALS_DEATH_THROUGH_JNK	0.209177	0.00401081	7.61796	5.69386e-13	2.79179e-12	18.6206
REACTOME_ACTIVATION_OF_TRKA_RECEPTORS	0.321813	0.00740477	7.61595	5.76599e-13	2.82493e-12	18.6082
VILIMAS_NOTCH1_TARGETS_DN	0.364508	-0.003067	7.61515	5.79471e-13	2.83677e-12	18.6033
MIKKELSEN_MCV6_LCP_WITH_H3K4ME3	0.207313	0.00525044	7.61399	5.83692e-13	2.85519e-12	18.5962
REACTOME_SIGNALING_BY_VEGF	0.199231	-0.00129277	7.61366	5.8491e-13	2.8589e-12	18.5941
REACTOME_YAP1_AND_WWTR1_TAZ_STIMULATED_GENE_EXPRESSION	0.255478	0.012551	7.61346	5.85647e-13	2.86025e-12	18.5929
FIGUEROA_AML_METHYLATION_CLUSTER_6_DN	0.188462	0.0251037	7.61331	5.86163e-13	2.86053e-12	18.592
REACTOME_POLO_LIKE_KINASE_MEDIATED_EVENTS	-0.317788	0.00442465	-7.61175	5.91913e-13	2.88633e-12	18.5824
HASEGAWA_TUMORIGENESIS_BY_RET_C634R	0.332383	0.00546503	7.61045	5.96741e-13	2.90759e-12	18.5744
LUI_THYROID_CANCER_CLUSTER_2	0.200324	-0.00673237	7.60858	6.03782e-13	2.9396e-12	18.5629
REACTOME_FCGR3A_MEDIATED_IL10_SYNTHESIS	0.234503	-0.0040025	7.60818	6.05298e-13	2.94468e-12	18.5604
BLANCO_MELO_COVID19_SARS_COV_2_INFECTION_CALU3_CELLS_UP	0.269604	0.00133274	7.60563	6.15003e-13	2.98956e-12	18.5448
REACTOME_HIV_LIFE_CYCLE	-0.220179	-0.00664105	-7.60423	6.20421e-13	3.01354e-12	18.5362
WINTER_HYPOXIA_DN	0.37618	-0.0100468	7.60357	6.22968e-13	3.02356e-12	18.5321
REACTOME_MITOCHONDRIAL_TRNA_AMINOACYLATION	-0.284603	-0.00734251	-7.60039	6.35457e-13	3.08177e-12	18.5126
PEPPER_CHRONIC_LYMPHOCYTIC_LEUKEMIA_DN	0.215411	0.0116226	7.59971	6.38194e-13	3.09263e-12	18.5084
REACTOME_SUMO_IS_TRANSFERRED_FROM_E1_TO_E2_UBE2I_UBC9_	-0.385694	-0.0130714	-7.59915	6.40405e-13	3.10093e-12	18.505
ZHAN_MULTIPLE_MYELOMA_PR_UP	-0.35864	0.0322037	-7.59854	6.42869e-13	3.11045e-12	18.5012
WEI_MYCN_TARGETS_WITH_E_BOX	-0.223357	0.00198754	-7.59773	6.46108e-13	3.12369e-12	18.4963
TONKS_TARGETS_OF_RUNX1_RUNX1T1_FUSION_SUSTAINED_IN_MONOCYTE_DN	0.348254	0.00130592	7.59597	6.53272e-13	3.15587e-12	18.4854
REACTOME_SUMO_IS_PROTEOLYTICALLY_PROCESSED	-0.390366	0.00803367	-7.59568	6.54422e-13	3.15898e-12	18.4837
COATES_MACROPHAGE_M1_VS_M2_DN	0.16132	-0.00204823	7.5944	6.59701e-13	3.182e-12	18.4758
DANG_REGULATED_BY_MYC_UP	-0.236612	0.00616039	-7.59175	6.70716e-13	3.23262e-12	18.4595
ST_WNT_BETA_CATENIN_PATHWAY	0.190695	0.0151582	7.58991	6.78427e-13	3.26726e-12	18.4483
IVANOVA_HEMATOPOIESIS_EARLY_PROGENITOR	-0.12853	-0.00703789	-7.58893	6.8262e-13	3.28275e-12	18.4422
HERNANDEZ_ABERRANT_MITOSIS_BY_DOCETACEL_2NM_DN	0.219486	0.00845522	7.58891	6.82698e-13	3.28275e-12	18.4421
KEGG_FC_GAMMA_R_MEDIATED_PHAGOCYTOSIS	0.184254	0.00393631	7.58691	6.91271e-13	3.32141e-12	18.4298
REACTOME_IMMUNOREGULATORY_INTERACTIONS_BETWEEN_A_LYMPHOID_AND_A_NON_LYMPHOID_CELL	0.344931	0.00699613	7.58667	6.92303e-13	3.3238e-12	18.4284
BAKKER_FOXO3_TARGETS_UP	0.193491	-0.00713252	7.5862	6.94331e-13	3.33097e-12	18.4255
REACTOME_RRNA_MODIFICATION_IN_THE_NUCLEUS_AND_CYTOSOL	-0.305089	0.00437864	-7.58167	7.14235e-13	3.42382e-12	18.3977
WP_RETINOBLASTOMA_GENE_IN_CANCER	-0.284596	0.00303022	-7.58047	7.19586e-13	3.44649e-12	18.3904
PID_ARF6_PATHWAY	0.199811	0.00454554	7.58036	7.20071e-13	3.44649e-12	18.3897
TAGHAVI_NEOPLASTIC_TRANSFORMATION	0.273428	0.00970342	7.57823	7.29717e-13	3.48998e-12	18.3766
REACTOME_POLYMERASE_SWITCHING	-0.334441	0.000703212	-7.5757	7.41326e-13	3.54278e-12	18.3611
MARTINELLI_IMMATURE_NEUTROPHIL_DN	0.352005	0.0169144	7.57412	7.48669e-13	3.57512e-12	18.3514
TAVOR_CEBPA_TARGETS_UP	0.234776	0.00406414	7.57341	7.5196e-13	3.58809e-12	18.3471
KEGG_FC_EPSILON_RI_SIGNALING_PATHWAY	0.180795	-0.000820141	7.57219	7.57711e-13	3.61276e-12	18.3396
OHM_EMBRYONIC_CARCINOMA_DN	0.332499	0.0128075	7.57096	7.63566e-13	3.63789e-12	18.332
KRIGE_RESPONSE_TO_TOSEDOSTAT_24HR_DN	-0.188933	-0.00316419	-7.56991	7.68585e-13	3.659e-12	18.3256
VALK_AML_WITH_CEBPA	0.195987	0.00825197	7.56904	7.72755e-13	3.67605e-12	18.3203
DAVICIONI_PAX_FOXO1_SIGNATURE_IN_ARMS_UP	0.161705	0.00459697	7.56306	8.02046e-13	3.81247e-12	18.2837
REACTOME_GLUCAGON_SIGNALING_IN_METABOLIC_REGULATION	0.18309	0.00374514	7.55928	8.21153e-13	3.90032e-12	18.2606
KEGG_PYRUVATE_METABOLISM	-0.218544	-0.0104943	-7.55911	8.22018e-13	3.90145e-12	18.2595
REACTOME_ACTIVATION_OF_C3_AND_C5	0.419847	-0.00197846	7.55861	8.24584e-13	3.91065e-12	18.2565
GAVIN_FOXP3_TARGETS_CLUSTER_P4	0.167441	0.00618872	7.55481	8.44363e-13	4.00141e-12	18.2332
HANN_RESISTANCE_TO_BCL2_INHIBITOR_UP	0.199131	0.0125986	7.55424	8.47326e-13	4.01108e-12	18.2297
KAMMINGA_EZH2_TARGETS	-0.34862	0.0165643	-7.55417	8.47693e-13	4.01108e-12	18.2293
REACTOME_PCNA_DEPENDENT_LONG_PATCH_BASE_EXCISION_REPAIR	-0.31932	0.00704599	-7.55127	8.63158e-13	4.08116e-12	18.2115
KIM_BIPOLAR_DISORDER_OLIGODENDROCYTE_DENSITY_CORR_DN	0.167107	0.00818046	7.55093	8.64975e-13	4.08664e-12	18.2095
BOYAULT_LIVER_CANCER_SUBCLASS_G56_DN	0.287448	0.00405827	7.54977	8.7125e-13	4.11317e-12	18.2023
REACTOME_DEFECTIVE_FACTOR_VIII_CAUSES_HEMOPHILIA_A	0.31978	0.00217293	7.54659	8.88668e-13	4.19223e-12	18.1829
REACTOME_FCERI_MEDIATED_CA_2_MOBILIZATION	0.275143	-0.00578303	7.54324	9.07373e-13	4.27722e-12	18.1624
WALLACE_PROSTATE_CANCER_RACE_UP	0.318098	0.00614301	7.54273	9.10229e-13	4.28744e-12	18.1593
REACTOME_INTERLEUKIN_RECEPTOR_SHC_SIGNALING	0.323234	0.00571673	7.54024	9.24466e-13	4.35121e-12	18.1441
CROONQUIST_IL6_DEPRIVATION_DN	-0.318754	0.0175841	-7.54003	9.25667e-13	4.35357e-12	18.1428
SPIELMAN_LYMPHOBLAST_EUROPEAN_VS_ASIAN_UP	-0.186568	-0.0099439	-7.5279	9.98095e-13	4.69067e-12	18.0687
SARTIPY_BLUNTED_BY_INSULIN_RESISTANCE_UP	0.276666	0.00184554	7.52721	1.0024e-12	4.70734e-12	18.0645
GRAHAM_NORMAL_QUIESCENT_VS_NORMAL_DIVIDING_DN	-0.303808	0.0134383	-7.52647	1.007e-12	4.7254e-12	18.06
REACTOME_REGULATION_OF_TP53_ACTIVITY_THROUGH_PHOSPHORYLATION	-0.208574	-0.00638425	-7.52422	1.02121e-12	4.78847e-12	18.0462
ST_INTERLEUKIN_4_PATHWAY	0.242935	0.0151182	7.51763	1.06382e-12	4.98449e-12	18.006
WP_OXIDATIVE_PHOSPHORYLATION	-0.360863	-0.0232987	-7.51096	1.10877e-12	5.19123e-12	17.9654
REACTOME_RNA_POLYMERASE_III_TRANSCRIPTION	-0.2127	-0.00801148	-7.51068	1.11073e-12	5.19646e-12	17.9636
REACTOME_CARDIAC_CONDUCTION	0.171886	0.0084157	7.50964	1.11787e-12	5.22597e-12	17.9573
VALK_AML_WITH_T_8_21_TRANSLOCATION	0.360946	0.0168139	7.50876	1.12402e-12	5.25079e-12	17.9519
REACTOME_NA_CL_DEPENDENT_NEUROTRANSMITTER_TRANSPORTERS	0.227063	0.0130019	7.50618	1.14213e-12	5.33135e-12	17.9362
WANG_NFKB_TARGETS	0.209476	0.0163941	7.50225	1.17027e-12	5.45865e-12	17.9123
PARK_APL_PATHOGENESIS_DN	0.247834	0.00377489	7.50073	1.18135e-12	5.50618e-12	17.903
PLASARI_TGFB1_SIGNALING_VIA_NFIC_1HR_DN	0.186267	-0.000860313	7.50025	1.18493e-12	5.51524e-12	17.9001
EPPERT_HSC_R	0.163947	-0.00301744	7.50023	1.18506e-12	5.51524e-12	17.9
DAUER_STAT3_TARGETS_UP	0.261229	0.000804641	7.49886	1.19512e-12	5.55789e-12	17.8916
LI_WILMS_TUMOR	0.223913	0.0115848	7.49848	1.19795e-12	5.56689e-12	17.8893
ALTEMEIER_RESPONSE_TO_LPS_WITH_MECHANICAL_VENTILATION	0.310493	0.00857518	7.4973	1.20674e-12	5.60355e-12	17.8821
KARAKAS_TGFB1_SIGNALING	0.250069	0.000883981	7.49205	1.24662e-12	5.78445e-12	17.8502
YU_MYC_TARGETS_UP	-0.344934	0.0122499	-7.49013	1.26154e-12	5.84929e-12	17.8385
KAYO_AGING_MUSCLE_UP	0.100387	-0.00220823	7.48954	1.26619e-12	5.86648e-12	17.8349
BOYLAN_MULTIPLE_MYELOMA_D_CLUSTER_DN	0.187217	0.00186752	7.48925	1.26844e-12	5.87255e-12	17.8331
BIOCARTA_BAD_PATHWAY	0.21033	-0.0051421	7.48864	1.27329e-12	5.89061e-12	17.8294
TAKEDA_TARGETS_OF_NUP98_HOXA9_FUSION_6HR_UP	0.185301	0.00647589	7.48461	1.30541e-12	6.03475e-12	17.8049
WANG_IMMORTALIZED_BY_HOXA9_AND_MEIS1_UP	0.229125	-0.00231813	7.48347	1.31466e-12	6.07297e-12	17.798
COLIN_PILOCYTIC_ASTROCYTOMA_VS_GLIOBLASTOMA_UP	0.212125	0.00683468	7.48126	1.3328e-12	6.15223e-12	17.7845
WINNEPENNINCKX_MELANOMA_METASTASIS_UP	-0.294242	0.0106697	-7.47997	1.34346e-12	6.19683e-12	17.7767
REACTOME_TRANSLESION_SYNTHESIS_BY_POLH	-0.292091	-0.0222519	-7.47914	1.35034e-12	6.22395e-12	17.7716
RODWELL_AGING_KIDNEY_NO_BLOOD_DN	-0.165129	-0.012155	-7.47897	1.3518e-12	6.22609e-12	17.7706
JECHLINGER_EPITHELIAL_TO_MESENCHYMAL_TRANSITION_DN	0.196864	-0.0059562	7.4785	1.35573e-12	6.23956e-12	17.7677
DELPUECH_FOXO3_TARGETS_DN	-0.262149	0.00905845	-7.47718	1.36687e-12	6.28617e-12	17.7597
KIM_MYCL1_AMPLIFICATION_TARGETS_UP	0.276103	0.0138036	7.47573	1.37912e-12	6.33787e-12	17.7509
WHITFIELD_CELL_CYCLE_S	-0.204034	-0.00760205	-7.47407	1.39343e-12	6.39887e-12	17.7408
HUMMERICH_SKIN_CANCER_PROGRESSION_UP	0.233931	0.0121471	7.47367	1.39683e-12	6.40977e-12	17.7384
BLANCO_MELO_COVID19_BRONCHIAL_EPITHELIAL_CELLS_SARS_COV_2_INFECTION_UP	0.296515	0.0114391	7.47224	1.40926e-12	6.46203e-12	17.7297
WU_CELL_MIGRATION	0.217592	0.00807363	7.47188	1.41242e-12	6.47177e-12	17.7275
KEGG_GLIOMA	0.162703	0.00290099	7.46908	1.43703e-12	6.57971e-12	17.7105
WP_PYRIMIDINE_METABOLISM	-0.220862	-0.00819114	-7.46724	1.4535e-12	6.65022e-12	17.6993
REACTOME_GABA_RECEPTOR_ACTIVATION	0.152484	0.00791404	7.45597	1.55831e-12	7.12453e-12	17.6309
PEPPER_CHRONIC_LYMPHOCYTIC_LEUKEMIA_UP	0.214044	0.0115139	7.45438	1.57371e-12	7.18965e-12	17.6212
WHITEFORD_PEDIATRIC_CANCER_MARKERS	-0.301107	0.0224427	-7.44956	1.62119e-12	7.39973e-12	17.592
BIOCARTA_FBW7_PATHWAY	-0.286851	-0.0124833	-7.44947	1.62207e-12	7.39973e-12	17.5915
LA_MEN1_TARGETS	0.205289	0.00202138	7.44762	1.64073e-12	7.47939e-12	17.5802
BIOCARTA_IL4_PATHWAY	0.308823	0.0225721	7.43928	1.72737e-12	7.86858e-12	17.5296
REACTOME_DNA_STRAND_ELONGATION	-0.332222	0.0145111	-7.43559	1.76715e-12	8.04388e-12	17.5073
WANG_METASTASIS_OF_BREAST_CANCER_ESR1_DN	0.228065	-0.0118674	7.43311	1.79434e-12	8.1617e-12	17.4923
BOYAULT_LIVER_CANCER_SUBCLASS_G3_UP	-0.267793	0.00811846	-7.43255	1.80055e-12	8.18397e-12	17.4889
BIOCARTA_INTEGRIN_PATHWAY	0.236781	0.00355078	7.43081	1.82001e-12	8.26636e-12	17.4783
NAKAMURA_CANCER_MICROENVIRONMENT_DN	-0.280035	0.00461956	-7.43068	1.82141e-12	8.26669e-12	17.4776
VALK_AML_WITH_11Q23_REARRANGED	0.181351	0.0053785	7.42894	1.84106e-12	8.3498e-12	17.467
BIDUS_METASTASIS_UP	-0.257407	0.000454848	-7.4288	1.84266e-12	8.35097e-12	17.4662
BIOCARTA_EXTRINSIC_PATHWAY	0.306743	-0.013123	7.42767	1.85551e-12	8.40308e-12	17.4593
EBAUER_TARGETS_OF_PAX3_FOXO1_FUSION_DN	0.184178	0.00436168	7.42527	1.88315e-12	8.52206e-12	17.4448
YAGI_AML_WITH_11Q23_REARRANGED	0.110257	-0.00330565	7.42331	1.90601e-12	8.61928e-12	17.4329
MARIADASON_REGULATED_BY_HISTONE_ACETYLATION_UP	0.197562	-0.00874794	7.41895	1.95788e-12	8.8474e-12	17.4066
SCHLOSSER_MYC_TARGETS_AND_SERUM_RESPONSE_DN	-0.296343	0.00666692	-7.41853	1.96294e-12	8.86384e-12	17.404
REACTOME_OPIOID_SIGNALLING	0.133883	0.000893767	7.41564	1.99817e-12	9.01637e-12	17.3866
MCBRYAN_PUBERTAL_BREAST_6_7WK_UP	0.17889	0.00468449	7.41278	2.03376e-12	9.17032e-12	17.3692
WP_CYTOKINES_AND_INFLAMMATORY_RESPONSE	0.347181	0.00522066	7.41256	2.03647e-12	9.17592e-12	17.3679
REACTOME_BASE_EXCISION_REPAIR_AP_SITE_FORMATION	-0.269427	-0.0212881	-7.41182	2.04579e-12	9.21122e-12	17.3634
MODY_HIPPOCAMPUS_PRENATAL	-0.310783	-0.0188287	-7.40804	2.09384e-12	9.42076e-12	17.3406
WP_CILIARY_LANDSCAPE	-0.165601	-0.011718	-7.40539	2.12829e-12	9.5649e-12	17.3246
BHATTACHARYA_EMBRYONIC_STEM_CELL	-0.230067	0.00359584	-7.40534	2.12895e-12	9.5649e-12	17.3243
AMIT_EGF_RESPONSE_60_MCF10A	0.285616	-0.00229154	7.40273	2.16345e-12	9.71292e-12	17.3085
WP_NONGENOMIC_ACTIONS_OF_125_DIHYDROXYVITAMIN_D3	0.204444	0.00252904	7.40255	2.16584e-12	9.71664e-12	17.3074
BROWNE_HCMV_INFECTION_8HR_DN	0.167501	0.00934841	7.40001	2.19983e-12	9.86203e-12	17.2921
REACTOME_NUCLEOTIDE_LIKE_PURINERGIC_RECEPTORS	0.299544	0.0186768	7.39982	2.20241e-12	9.8665e-12	17.2909
REACTOME_CHEMOKINE_RECEPTORS_BIND_CHEMOKINES	0.327144	0.0121226	7.39429	2.27863e-12	1.01981e-11	17.2575
REACTOME_ROLE_OF_ABL_IN_ROBO_SLIT_SIGNALING	0.326307	-9.91426e-05	7.39421	2.27972e-12	1.01981e-11	17.257
SANSOM_APC_TARGETS_DN	0.194803	0.0037931	7.39299	2.29688e-12	1.02675e-11	17.2497
BURTON_ADIPOGENESIS_5	-0.257641	-0.0111277	-7.39199	2.31108e-12	1.03236e-11	17.2436
GRAESSMANN_RESPONSE_TO_MC_AND_DOXORUBICIN_DN	-0.156374	-0.00835741	-7.39161	2.31645e-12	1.03402e-11	17.2413
BIOCARTA_UCALPAIN_PATHWAY	0.288505	-0.012112	7.38568	2.40237e-12	1.0716e-11	17.2056
REACTOME_TRANSLATION	-0.333583	-0.00983858	-7.38179	2.46047e-12	1.09673e-11	17.1821
IRITANI_MAD1_TARGETS_DN	-0.310028	-0.00398367	-7.38106	2.47155e-12	1.10088e-11	17.1777
GUILLAUMOND_KLF10_TARGETS_UP	0.174205	0.00808494	7.38089	2.4741e-12	1.10123e-11	17.1766
TONG_INTERACT_WITH_PTTG1	-0.240896	-0.0124283	-7.37651	2.54143e-12	1.13039e-11	17.1503
KEGG_OXIDATIVE_PHOSPHORYLATION	-0.304977	-0.0195013	-7.37415	2.57854e-12	1.14608e-11	17.136
MATZUK_CUMULUS_EXPANSION	0.312222	-0.00645435	7.3692	2.65804e-12	1.18057e-11	17.1062
QI_PLASMACYTOMA_UP	0.271578	0.00549432	7.36702	2.69387e-12	1.19563e-11	17.0931
FIGUEROA_AML_METHYLATION_CLUSTER_2_DN	0.349262	0.0239309	7.36628	2.70599e-12	1.20016e-11	17.0886
LE_SKI_TARGETS_UP	0.279444	0.019014	7.3601	2.8106e-12	1.24566e-11	17.0514
JOHNSTONE_PARVB_TARGETS_3_DN	-0.211608	-0.00827415	-7.35928	2.82474e-12	1.25104e-11	17.0465
KEGG_PYRIMIDINE_METABOLISM	-0.21055	-0.00845557	-7.35334	2.92928e-12	1.29642e-11	17.0108
PID_BARD1_PATHWAY	-0.278722	0.00450888	-7.35153	2.96202e-12	1.30998e-11	16.9998
REACTOME_DAG_AND_IP3_SIGNALING	0.195688	-0.00997865	7.34806	3.02564e-12	1.33716e-11	16.979
CERVERA_SDHB_TARGETS_1_DN	0.193128	0.00415746	7.34607	3.0628e-12	1.35185e-11	16.967
BIOCARTA_CBL_PATHWAY	0.262753	-0.00481763	7.34593	3.06524e-12	1.35185e-11	16.9662
GOUYER_TATI_TARGETS_UP	0.253052	0.00140928	7.34593	3.06538e-12	1.35185e-11	16.9661
SCHLOSSER_MYC_AND_SERUM_RESPONSE_SYNERGY	-0.287134	-0.00148903	-7.34146	3.15043e-12	1.38837e-11	16.9393
PID_FAK_PATHWAY	0.227005	0.00407937	7.33959	3.18666e-12	1.40335e-11	16.928
WP_RESISTIN_AS_A_REGULATOR_OF_INFLAMMATION	0.186659	0.004147	7.33453	3.28677e-12	1.44641e-11	16.8977
GAURNIER_PSMD4_TARGETS	0.35304	0.0113757	7.33299	3.31789e-12	1.45907e-11	16.8884
LEE_AGING_NEOCORTEX_DN	0.128251	0.0090025	7.33133	3.35167e-12	1.47289e-11	16.8784
REACTOME_RNA_POLYMERASE_III_TRANSCRIPTION_INITIATION_FROM_TYPE_3_PROMOTER	-0.239089	-0.0108684	-7.32577	3.46753e-12	1.52273e-11	16.8451
BIOCARTA_ATRBRCA_PATHWAY	-0.275936	-0.00332946	-7.32298	3.5271e-12	1.54712e-11	16.8283
REACTOME_POLYMERASE_SWITCHING_ON_THE_C_STRAND_OF_THE_TELOMERE	-0.281159	-0.00381759	-7.32294	3.52805e-12	1.54712e-11	16.8281
YORDY_RECIPROCAL_REGULATION_BY_ETS1_AND_SP100_DN	0.13628	0.00155389	7.31544	3.69343e-12	1.61851e-11	16.7831
HELLER_HDAC_TARGETS_UP	0.111945	-0.00733303	7.31498	3.70387e-12	1.62194e-11	16.7803
YAO_HOXA10_TARGETS_VIA_PROGESTERONE_DN	0.239687	0.00444736	7.31303	3.74817e-12	1.64019e-11	16.7686
REACTOME_RESOLUTION_OF_SISTER_CHROMATID_COHESION	-0.244064	-0.00355353	-7.31155	3.78223e-12	1.65393e-11	16.7598
REACTOME_TRISTETRAPROLIN_TTP_ZFP36_BINDS_AND_DESTABILIZES_MRNA	-0.249293	-0.012058	-7.30935	3.83316e-12	1.67502e-11	16.7466
MARTINELLI_IMMATURE_NEUTROPHIL_UP	0.320274	0.00380171	7.30288	3.98751e-12	1.74125e-11	16.7078
RHODES_UNDIFFERENTIATED_CANCER	-0.305844	0.0205939	-7.30132	4.02569e-12	1.75669e-11	16.6985
WHITFIELD_CELL_CYCLE_LITERATURE	-0.325735	0.0160757	-7.30105	4.03236e-12	1.75837e-11	16.6969
GRAHAM_CML_QUIESCENT_VS_CML_DIVIDING_UP	0.278008	0.00462933	7.29271	4.24255e-12	1.84873e-11	16.647
REACTOME_GLUCAGON_LIKE_PEPTIDE_1_GLP1_REGULATES_INSULIN_SECRETION	0.169783	-0.00528036	7.29192	4.26319e-12	1.85642e-11	16.6422
MORI_LARGE_PRE_BII_LYMPHOCYTE_DN	0.325157	0.00821677	7.29022	4.30751e-12	1.87401e-11	16.632
REACTOME_INTERACTIONS_OF_VPR_WITH_HOST_CELLULAR_PROTEINS	-0.283055	0.000779228	-7.29014	4.30958e-12	1.87401e-11	16.6316
HOELZEL_NF1_TARGETS_UP	0.179279	0.0123964	7.28706	4.39127e-12	1.90819e-11	16.6131
REACTOME_SIRT1_NEGATIVELY_REGULATES_RRNA_EXPRESSION	-0.318628	-0.0138129	-7.28679	4.39856e-12	1.91003e-11	16.6115
REACTOME_TELOMERE_C_STRAND_LAGGING_STRAND_SYNTHESIS	-0.282572	0.0026314	-7.28485	4.45065e-12	1.9313e-11	16.5999
WP_IL4_SIGNALING_PATHWAY	0.210998	0.000552056	7.28393	4.47571e-12	1.94082e-11	16.5944
VALK_AML_CLUSTER_2	0.183753	0.00952308	7.28103	4.55547e-12	1.97404e-11	16.5771
REACTOME_THROMBIN_SIGNALLING_THROUGH_PROTEINASE_ACTIVATED_RECEPTORS_PARS_	0.179666	-0.00140488	7.27885	4.6164e-12	1.99905e-11	16.564
MELLMAN_TUT1_TARGETS_UP	-0.266248	-0.0144835	-7.27851	4.62579e-12	2.00172e-11	16.562
REACTOME_MRNA_DECAY_BY_5_TO_3_EXORIBONUCLEASE	-0.238693	-0.0176188	-7.27799	4.64058e-12	2.00673e-11	16.5589
REACTOME_ACTIVATION_OF_SMO	0.227678	-0.00705619	7.27525	4.71855e-12	2.03903e-11	16.5425
REACTOME_LAGGING_STRAND_SYNTHESIS	-0.321959	0.0059786	-7.2747	4.73435e-12	2.04444e-11	16.5393
REACTOME_SYNTHESIS_OF_ACTIVE_UBIQUITIN_ROLES_OF_E1_AND_E2_ENZYMES	-0.259062	-0.0111413	-7.27445	4.74163e-12	2.04616e-11	16.5377
ACEVEDO_LIVER_CANCER_WITH_H3K9ME3_UP	0.149202	0.00571919	7.26982	4.87703e-12	2.10313e-11	16.5101
PETRETTO_HEART_MASS_QTL_CIS_UP	0.15081	0.00298548	7.26649	4.97676e-12	2.14465e-11	16.4902
REACTOME_RRNA_PROCESSING_IN_THE_MITOCHONDRION	-0.35707	-0.0211168	-7.26307	5.08157e-12	2.18802e-11	16.4698
KANG_DOXORUBICIN_RESISTANCE_UP	-0.344875	0.0284318	-7.26297	5.08441e-12	2.18802e-11	16.4692
KUROZUMI_RESPONSE_TO_ONCOCYTIC_VIRUS	0.346128	0.0159514	7.26037	5.16547e-12	2.22137e-11	16.4537
REACTOME_HDL_ASSEMBLY	0.29434	0.00297477	7.25113	5.46388e-12	2.34807e-11	16.3985
WP_ECTODERM_DIFFERENTIATION	0.132415	0.00228646	7.25091	5.47109e-12	2.34955e-11	16.3972
REACTOME_RRNA_PROCESSING	-0.322394	-0.00494651	-7.24937	5.52248e-12	2.36999e-11	16.3881
JOHNSTONE_PARVB_TARGETS_3_UP	0.195215	-0.00117778	7.24667	5.61375e-12	2.40749e-11	16.372
RHEIN_ALL_GLUCOCORTICOID_THERAPY_DN	-0.225431	-0.00642724	-7.24588	5.64085e-12	2.41745e-11	16.3672
ABBUD_LIF_SIGNALING_2_UP	0.256984	0.00854824	7.24559	5.65063e-12	2.41958e-11	16.3655
TOYOTA_TARGETS_OF_MIR34B_AND_MIR34C	-0.201674	-0.0043983	-7.24551	5.65358e-12	2.41958e-11	16.365
URS_ADIPOCYTE_DIFFERENTIATION_UP	0.137859	0.00847115	7.24198	5.77579e-12	2.47018e-11	16.344
REACTOME_MITOTIC_PROMETAPHASE	-0.226758	-0.00584986	-7.23914	5.87623e-12	2.51141e-11	16.3271
HINATA_NFKB_TARGETS_KERATINOCYTE_UP	0.264823	0.00549167	7.23585	5.99476e-12	2.55871e-11	16.3075
FERRANDO_LYL1_NEIGHBORS	0.276556	0.0122968	7.23584	5.9951e-12	2.55871e-11	16.3074
REACTOME_RUNX1_AND_FOXP3_CONTROL_THE_DEVELOPMENT_OF_REGULATORY_T_LYMPHOCYTES_TREGS_	0.345384	0.0306446	7.23331	6.08788e-12	2.59652e-11	16.2924
BIOCARTA_SUMO_PATHWAY	-0.383896	-0.0123034	-7.23305	6.09736e-12	2.59797e-11	16.2908
WP_LDLRAD4_AND_WHAT_WE_KNOW_ABOUT_IT	0.338178	0.00453282	7.23299	6.09963e-12	2.59797e-11	16.2905
VANASSE_BCL2_TARGETS_DN	0.197548	0.00971354	7.22753	6.30481e-12	2.68353e-11	16.258
REACTOME_METABOLISM_OF_COFACTORS	-0.275213	-0.0194554	-7.22583	6.37016e-12	2.70949e-11	16.2479
ST_IL_13_PATHWAY	0.334225	0.0018571	7.22505	6.40013e-12	2.72038e-11	16.2433
REACTOME_STABILIZATION_OF_P53	-0.295306	-0.00901599	-7.22367	6.45383e-12	2.74134e-11	16.2351
HOEGERKORP_CD44_TARGETS_DIRECT_UP	0.193481	-0.00604876	7.22346	6.46207e-12	2.74297e-11	16.2338
REACTOME_PI3K_AKT_ACTIVATION	0.263804	0.0178787	7.22249	6.50019e-12	2.75727e-11	16.228
KAUFFMANN_DNA_REPLICATION_GENES	-0.205443	-0.00157553	-7.22101	6.55893e-12	2.78029e-11	16.2192
WORSCHECH_TUMOR_EVASION_AND_TOLEROGENICITY_UP	0.263326	0.00244683	7.21972	6.61024e-12	2.80013e-11	16.2116
ZHAN_LATE_DIFFERENTIATION_GENES_UP	0.236396	0.00375767	7.217	6.72014e-12	2.84475e-11	16.1954
WANG_BARRETTS_ESOPHAGUS_UP	0.218131	0.00811302	7.21621	6.75218e-12	2.85638e-11	16.1907
WP_OVERVIEW_OF_LEUKOCYTEINTRINSIC_HIPPO_PATHWAY_FUNCTIONS	0.207926	0.00304108	7.21341	6.86775e-12	2.90329e-11	16.174
WP_VIRAL_ACUTE_MYOCARDITIS	0.17819	-0.00179284	7.20761	7.11318e-12	3.005e-11	16.1396
PARK_TRETINOIN_RESPONSE	0.323802	0.0215495	7.20577	7.19293e-12	3.03663e-11	16.1286
REACTOME_SUMO_IS_CONJUGATED_TO_E1_UBA2_SAE1_	-0.403769	-0.00911158	-7.19771	7.55205e-12	3.18609e-11	16.0808
FU_INTERACT_WITH_ALKBH8	-0.336363	0.0124548	-7.19234	7.80121e-12	3.28897e-11	16.0489
DUTERTRE_ESTRADIOL_RESPONSE_24HR_UP	-0.259679	0.0126567	-7.19112	7.85874e-12	3.31099e-11	16.0417
REACTOME_PECAM1_INTERACTIONS	0.29251	0.00762691	7.19069	7.87936e-12	3.31743e-11	16.0392
NADERI_BREAST_CANCER_PROGNOSIS_DN	0.23732	0.00891871	7.18874	7.97289e-12	3.35454e-11	16.0276
MORI_IMMATURE_B_LYMPHOCYTE_DN	-0.288502	0.00852062	-7.18851	7.98356e-12	3.35676e-11	16.0263
REACTOME_METABOLISM_OF_AMINO_ACIDS_AND_DERIVATIVES	-0.223916	-0.0136199	-7.18774	8.02085e-12	3.37017e-11	16.0217
DING_LUNG_CANCER_EXPRESSION_BY_COPY_NUMBER	-0.211526	-0.00984044	-7.18429	8.18995e-12	3.4389e-11	16.0012
REACTOME_INITIATION_OF_NUCLEAR_ENVELOPE_NE_REFORMATION	-0.281567	-0.0011011	-7.18353	8.22772e-12	3.45243e-11	15.9967
LANDIS_ERBB2_BREAST_TUMORS_65_DN	0.205104	0.000336293	7.18058	8.37525e-12	3.51197e-11	15.9792
HADDAD_B_LYMPHOCYTE_PROGENITOR	0.140804	-0.00012745	7.17764	8.52523e-12	3.57245e-11	15.9618
NAKAMURA_ADIPOGENESIS_LATE_UP	0.151141	-0.00800224	7.17528	8.64768e-12	3.62132e-11	15.9478
PID_ATR_PATHWAY	-0.275428	-0.000369471	-7.17407	8.71081e-12	3.64341e-11	15.9407
LEE_METASTASIS_AND_RNA_PROCESSING_UP	-0.309536	-0.00408846	-7.17405	8.71213e-12	3.64341e-11	15.9405
REACTOME_HCMV_LATE_EVENTS	-0.233115	-0.00867759	-7.17272	8.78212e-12	3.67022e-11	15.9327
SAKAI_TUMOR_INFILTRATING_MONOCYTES_UP	0.228762	-0.0068561	7.17117	8.86488e-12	3.70232e-11	15.9235
PID_S1P_META_PATHWAY	0.232379	0.00989942	7.16975	8.94105e-12	3.73163e-11	15.9151
REN_ALVEOLAR_RHABDOMYOSARCOMA_UP	0.156933	-0.000529745	7.16691	9.09547e-12	3.79354e-11	15.8983
SCHLOSSER_MYC_TARGETS_AND_SERUM_RESPONSE_UP	-0.266119	0.00472762	-7.163	9.31247e-12	3.88144e-11	15.8751
REACTOME_MEIOTIC_RECOMBINATION	-0.280434	-0.000580566	-7.16189	9.37476e-12	3.90479e-11	15.8686
LIU_CDX2_TARGETS_UP	0.188338	0.0183647	7.16147	9.3985e-12	3.91206e-11	15.8661
BIOCARTA_STEM_PATHWAY	0.343789	0.00647691	7.16119	9.41418e-12	3.91597e-11	15.8645
REACTOME_PROCESSING_OF_INTRONLESS_PRE_MRNAS	-0.288015	0.000506126	-7.15828	9.5809e-12	3.98266e-11	15.8473
JI_METASTASIS_REPRESSED_BY_STK11	0.202417	0.00118945	7.15631	9.69533e-12	4.02754e-11	15.8356
KONG_E2F3_TARGETS	-0.300175	0.017068	-7.15601	9.71283e-12	4.03212e-11	15.8338
YAO_TEMPORAL_RESPONSE_TO_PROGESTERONE_CLUSTER_5	0.218407	-4.71446e-05	7.15398	9.83214e-12	4.07893e-11	15.8218
HOSHIDA_LIVER_CANCER_LATE_RECURRENCE_UP	0.179079	0.00385213	7.15159	9.975e-12	4.13381e-11	15.8077
KINNEY_DNMT1_METHYLATION_TARGETS	0.306504	0.0205816	7.15154	9.97769e-12	4.13381e-11	15.8074
PID_NFAT_TFPATHWAY	0.222293	0.00021697	7.14858	1.01576e-11	4.20554e-11	15.7899
BLANCO_MELO_BRONCHIAL_EPITHELIAL_CELLS_INFLUENZA_A_DEL_NS1_INFECTION_DN	-0.274534	0.0151235	-7.14693	1.02587e-11	4.24459e-11	15.7802
MORI_LARGE_PRE_BII_LYMPHOCYTE_UP	-0.279689	0.00659161	-7.14555	1.03445e-11	4.2771e-11	15.772
SAGIV_CD24_TARGETS_DN	0.23527	0.00505244	7.14544	1.0351e-11	4.2771e-11	15.7714
WESTON_VEGFA_TARGETS_3HR	0.17798	0.00367183	7.14482	1.03897e-11	4.29023e-11	15.7677
REACTOME_HIV_INFECTION	-0.210917	-0.00679791	-7.14345	1.04757e-11	4.32289e-11	15.7596
MOHANKUMAR_HOXA1_TARGETS_DN	0.157836	0.00857476	7.1402	1.06825e-11	4.4053e-11	15.7404
KEGG_PARKINSONS_DISEASE	-0.290308	-0.0173078	-7.13914	1.07511e-11	4.43064e-11	15.7342
VALK_AML_CLUSTER_12	0.176916	0.00411807	7.13775	1.08416e-11	4.46498e-11	15.7259
WP_MRNA_PROCESSING	-0.243698	-0.0049171	-7.13556	1.09852e-11	4.52115e-11	15.713
CROONQUIST_NRAS_SIGNALING_UP	0.269213	0.0161172	7.13483	1.10334e-11	4.538e-11	15.7087
EGUCHI_CELL_CYCLE_RB1_TARGETS	-0.36378	0.0293121	-7.13436	1.10648e-11	4.54612e-11	15.7059
GAVIN_FOXP3_TARGETS_CLUSTER_P2	0.180183	0.00232488	7.13431	1.10678e-11	4.54612e-11	15.7057
REACTOME_TP53_REGULATES_TRANSCRIPTION_OF_GENES_INVOLVED_IN_G2_CELL_CYCLE_ARREST	-0.250233	0.00841058	-7.128	1.14956e-11	4.71874e-11	15.6685
KEGG_INTESTINAL_IMMUNE_NETWORK_FOR_IGA_PRODUCTION	0.342895	0.0049641	7.12655	1.1596e-11	4.7568e-11	15.6599
WP_ALLOGRAFT_REJECTION	0.313271	0.00941374	7.12584	1.16456e-11	4.774e-11	15.6557
DELACROIX_RARG_BOUND_MEF	0.131069	-0.00452852	7.12563	1.16607e-11	4.77705e-11	15.6545
RIZ_ERYTHROID_DIFFERENTIATION_12HR	0.199785	-0.00355051	7.12515	1.16942e-11	4.78763e-11	15.6517
REACTOME_ROLE_OF_PHOSPHOLIPIDS_IN_PHAGOCYTOSIS	0.25439	0.0103227	7.12344	1.1815e-11	4.83391e-11	15.6416
MEISSNER_NPC_HCP_WITH_H3K4ME2_AND_H3K27ME3	0.158588	0.0182029	7.12287	1.18557e-11	4.84736e-11	15.6382
LEE_AGING_CEREBELLUM_DN	0.134837	-0.0016672	7.12245	1.18853e-11	4.85628e-11	15.6357
LOPEZ_MESOTHELIOMA_SURVIVAL_WORST_VS_BEST_DN	0.367654	0.0224955	7.1198	1.20758e-11	4.93089e-11	15.6201
RIZ_ERYTHROID_DIFFERENTIATION	-0.194602	0.00355031	-7.11475	1.24482e-11	5.0796e-11	15.5903
REACTOME_G_PROTEIN_MEDIATED_EVENTS	0.171938	0.00136922	7.11312	1.25706e-11	5.12619e-11	15.5807
REACTOME_TRAFFICKING_AND_PROCESSING_OF_ENDOSOMAL_TLR	0.348267	0.0169661	7.10859	1.29166e-11	5.26384e-11	15.5541
REACTOME_CYCLIN_A_B1_B2_ASSOCIATED_EVENTS_DURING_G2_M_TRANSITION	-0.286852	0.00641249	-7.10537	1.31687e-11	5.36307e-11	15.5351
SANA_TNF_SIGNALING_UP	0.302553	0.0126682	7.10439	1.32464e-11	5.39118e-11	15.5294
REACTOME_SUMOYLATION_OF_RNA_BINDING_PROTEINS	-0.256235	-0.00248067	-7.10325	1.33373e-11	5.42465e-11	15.5227
KIM_WT1_TARGETS_8HR_UP	0.198614	0.00183613	7.10248	1.33986e-11	5.44604e-11	15.5182
CHUNG_BLISTER_CYTOTOXICITY_DN	0.216108	-0.00831142	7.09949	1.36411e-11	5.54096e-11	15.5006
REACTOME_SODIUM_CALCIUM_EXCHANGERS	0.236694	-0.00351861	7.0971	1.3838e-11	5.61728e-11	15.4865
REACTOME_PTEN_REGULATION	-0.169869	-0.0112513	-7.0956	1.39627e-11	5.66423e-11	15.4777
HOLLEMAN_PREDNISOLONE_RESISTANCE_B_ALL_UP	-0.263857	-0.00780673	-7.09283	1.41965e-11	5.7553e-11	15.4614
REACTOME_REGULATION_OF_MRNA_STABILITY_BY_PROTEINS_THAT_BIND_AU_RICH_ELEMENTS	-0.250733	-0.00642631	-7.08441	1.49302e-11	6.04883e-11	15.412
FURUKAWA_DUSP6_TARGETS_PCI35_UP	0.217209	0.00879965	7.07934	1.53909e-11	6.23143e-11	15.3821
SA_REG_CASCADE_OF_CYCLIN_EXPR	-0.272501	0.0085748	-7.07343	1.59447e-11	6.45143e-11	15.3475
SIG_BCR_SIGNALING_PATHWAY	0.215454	0.00338025	7.0731	1.59756e-11	6.45974e-11	15.3456
REACTOME_TNF_RECEPTOR_SUPERFAMILY_TNFSF_MEMBERS_MEDIATING_NON_CANONICAL_NF_KB_PATHWAY	0.304244	0.00368586	7.07246	1.60372e-11	6.48044e-11	15.3418
REACTOME_PURINERGIC_SIGNALING_IN_LEISHMANIASIS_INFECTION	0.264722	0.00948469	7.06697	1.65727e-11	6.6925e-11	15.3096
SMID_BREAST_CANCER_BASAL_DN	0.145053	-0.00772347	7.06374	1.68954e-11	6.81839e-11	15.2907
CROSBY_E2F4_TARGETS	-0.387981	0.0265153	-7.06311	1.69588e-11	6.83953e-11	15.287
MALONEY_RESPONSE_TO_17AAG_UP	0.184509	0.000994709	7.06097	1.71773e-11	6.92317e-11	15.2744
HOOI_ST7_TARGETS_UP	0.161399	0.00147895	7.05765	1.7521e-11	7.05715e-11	15.255
WP_METABOLIC_PATHWAY_OF_LDL_HDL_AND_TG_INCLUDING_DISEASES	0.225774	-0.00507976	7.05701	1.75884e-11	7.07971e-11	15.2512
REACTOME_PRC2_METHYLATES_HISTONES_AND_DNA	-0.269212	-0.000871131	-7.05322	1.79906e-11	7.23691e-11	15.229
MCMURRAY_TP53_HRAS_COOPERATION_RESPONSE_DN	0.148565	0.00373721	7.05233	1.80868e-11	7.2709e-11	15.2238
GRADE_COLON_AND_RECTAL_CANCER_DN	0.121774	0.00673857	7.05006	1.83331e-11	7.36517e-11	15.2105
VALK_AML_CLUSTER_3	0.181541	0.00151539	7.04801	1.85592e-11	7.44974e-11	15.1985
SIG_PIP3_SIGNALING_IN_B_LYMPHOCYTES	0.204915	-0.0066779	7.04794	1.85675e-11	7.44974e-11	15.1981
REACTOME_SCF_SKP2_MEDIATED_DEGRADATION_OF_P27_P21	-0.30513	-0.00321665	-7.04731	1.86367e-11	7.47269e-11	15.1944
REACTOME_PROTEIN_UBIQUITINATION	-0.214278	-0.0107748	-7.04469	1.89302e-11	7.58549e-11	15.1791
MARTENS_BOUND_BY_PML_RARA_FUSION	0.156442	-0.00202675	7.04372	1.90407e-11	7.62483e-11	15.1734
REACTOME_CD163_MEDIATING_AN_ANTI_INFLAMMATORY_RESPONSE	0.3059	0.0136245	7.04337	1.90807e-11	7.63595e-11	15.1713
WP_IL3_SIGNALING_PATHWAY	0.213299	-0.004396	7.04196	1.9241e-11	7.69518e-11	15.1631
LEIN_MIDBRAIN_MARKERS	0.135581	0.00400546	7.04009	1.94576e-11	7.7768e-11	15.1522
HOFFMANN_SMALL_PRE_BII_TO_IMMATURE_B_LYMPHOCYTE_UP	0.234448	0.00547734	7.03724	1.97905e-11	7.90479e-11	15.1355
REACTOME_MYOGENESIS	0.213412	0.00578385	7.03303	2.02939e-11	8.10065e-11	15.1109
GARGALOVIC_RESPONSE_TO_OXIDIZED_PHOSPHOLIPIDS_RED_DN	0.233185	-0.010373	7.02924	2.07575e-11	8.28038e-11	15.0887
CASORELLI_ACUTE_PROMYELOCYTIC_LEUKEMIA_UP	0.154006	-0.00685155	7.02607	2.11531e-11	8.43279e-11	15.0702
WP_EPO_RECEPTOR_SIGNALING	0.213301	0.00267041	7.02586	2.11789e-11	8.43768e-11	15.069
ZHOU_CELL_CYCLE_GENES_IN_IR_RESPONSE_24HR	-0.279639	0.0166104	-7.02446	2.1356e-11	8.50279e-11	15.0609
FLORIO_NEOCORTEX_BASAL_RADIAL_GLIA_UP	0.156772	0.00849385	7.02405	2.14087e-11	8.51833e-11	15.0584
WANG_RECURRENT_LIVER_CANCER_UP	-0.254945	-0.0125736	-7.02389	2.14294e-11	8.52112e-11	15.0575
VERNOCHET_ADIPOGENESIS	0.244249	-0.00651936	7.02026	2.18972e-11	8.7016e-11	15.0363
KEGG_ASTHMA	0.362297	0.00649347	7.01999	2.19322e-11	8.70994e-11	15.0347
SHI_SPARC_TARGETS_DN	0.231477	0.00323233	7.01984	2.19524e-11	8.71241e-11	15.0338
RODRIGUES_DCC_TARGETS_DN	0.164252	-0.00655029	7.01728	2.22894e-11	8.8405e-11	15.0189
MORI_PLASMA_CELL_DN	0.24108	0.010245	7.01016	2.32533e-11	9.21694e-11	14.9774
LEE_BMP2_TARGETS_DN	-0.201585	0.00263675	-7.00967	2.33217e-11	9.23817e-11	14.9745
REACTOME_ANTIGEN_ACTIVATES_B_CELL_RECEPTOR_BCR_LEADING_TO_GENERATION_OF_SECOND_MESSENGERS	0.275507	-0.00212055	7.00955	2.33384e-11	9.23891e-11	14.9738
WANG_METASTASIS_OF_BREAST_CANCER_ESR1_UP	-0.299479	0.0227367	-7.00861	2.3469e-11	9.2847e-11	14.9683
SENGUPTA_EBNA1_ANTICORRELATED	0.199182	-0.00244231	7.00825	2.35185e-11	9.29634e-11	14.9663
POMEROY_MEDULLOBLASTOMA_PROGNOSIS_DN	-0.280373	-0.00369306	-7.00818	2.35282e-11	9.29634e-11	14.9658
RODRIGUES_THYROID_CARCINOMA_DN	0.186669	0.00151139	7.00636	2.37852e-11	9.39192e-11	14.9552
YAO_TEMPORAL_RESPONSE_TO_PROGESTERONE_CLUSTER_13	-0.279688	-0.0171002	-7.00622	2.38038e-11	9.39332e-11	14.9544
REACTOME_ROLE_OF_LAT2_NTAL_LAB_ON_CALCIUM_MOBILIZATION	0.268476	0.0127515	7.00257	2.43267e-11	9.58837e-11	14.9331
LI_DCP2_BOUND_MRNA	-0.253263	-0.0143288	-7.00255	2.43289e-11	9.58837e-11	14.933
SEMBA_FHIT_TARGETS_DN	-0.341245	0.00680036	-6.99326	2.57092e-11	1.01259e-10	14.8789
REACTOME_DEFECTS_OF_CONTACT_ACTIVATION_SYSTEM_CAS_AND_KALLIKREIN_KININ_SYSTEM_KKS_	0.234588	-0.0131929	6.99217	2.58769e-11	1.01855e-10	14.8725
REACTOME_HDR_THROUGH_SINGLE_STRAND_ANNEALING_SSA_	-0.255181	0.000135001	-6.99055	2.61272e-11	1.02776e-10	14.8631
KOKKINAKIS_METHIONINE_DEPRIVATION_96HR_UP	0.174994	-2.31229e-05	6.99039	2.61523e-11	1.02809e-10	14.8622
LIN_NPAS4_TARGETS_DN	0.145671	-0.000670669	6.99024	2.61756e-11	1.0282e-10	14.8613
KEGG_B_CELL_RECEPTOR_SIGNALING_PATHWAY	0.210121	0.00709772	6.99016	2.61881e-11	1.0282e-10	14.8608
REACTOME_NOTCH4_INTRACELLULAR_DOMAIN_REGULATES_TRANSCRIPTION	0.251822	-5.49066e-05	6.98399	2.71647e-11	1.06588e-10	14.8249
REACTOME_AUF1_HNRNP_D0_BINDS_AND_DESTABILIZES_MRNA	-0.300893	-0.00228135	-6.98294	2.73334e-11	1.07182e-10	14.8188
REACTOME_CONDENSATION_OF_PROMETAPHASE_CHROMOSOMES	-0.340744	0.0203225	-6.98059	2.77182e-11	1.08622e-10	14.8051
CADWELL_ATG16L1_TARGETS_UP	0.136201	0.00521455	6.97603	2.84778e-11	1.11529e-10	14.7786
REACTOME_NUCLEAR_ENVELOPE_NE_REASSEMBLY	-0.215547	-0.00127341	-6.97469	2.87042e-11	1.12345e-10	14.7709
REACTOME_ADENYLATE_CYCLASE_INHIBITORY_PATHWAY	0.215892	0.0300564	6.97453	2.87311e-11	1.1238e-10	14.7699
GOBERT_OLIGODENDROCYTE_DIFFERENTIATION_DN	0.11193	-0.00302479	6.97442	2.87496e-11	1.12382e-10	14.7693
BIOCARTA_PLC_PATHWAY	0.279122	0.00334249	6.97207	2.91539e-11	1.13823e-10	14.7556
ABE_VEGFA_TARGETS_2HR	0.192588	-0.001884	6.97206	2.91549e-11	1.13823e-10	14.7556
FERRANDO_TAL1_NEIGHBORS	0.314988	0.0117731	6.97123	2.92987e-11	1.14313e-10	14.7508
LEE_AGING_MUSCLE_DN	0.173495	0.00604158	6.97096	2.93459e-11	1.14425e-10	14.7492
LEIN_CEREBELLUM_MARKERS	0.140079	0.00463347	6.97023	2.94729e-11	1.14848e-10	14.745
XU_GH1_EXOGENOUS_TARGETS_UP	0.160866	0.00615373	6.9667	3.00966e-11	1.17206e-10	14.7244
KYNG_DNA_DAMAGE_BY_GAMMA_AND_UV_RADIATION	0.149862	-0.00192177	6.95963	3.13832e-11	1.22139e-10	14.6834
WOTTON_RUNX_TARGETS_UP	0.215649	0.0136124	6.95858	3.15795e-11	1.22827e-10	14.6773
WP_FIBRIN_COMPLEMENT_RECEPTOR_3_SIGNALING_PATHWAY	0.229807	0.0118646	6.95652	3.19658e-11	1.24251e-10	14.6653
LEE_LIVER_CANCER_E2F1_UP	0.210378	0.00822155	6.9548	3.22928e-11	1.25444e-10	14.6554
ONDER_CDH1_TARGETS_3_UP	0.243232	0.000786674	6.95432	3.23856e-11	1.25726e-10	14.6526
ACOSTA_PROLIFERATION_INDEPENDENT_MYC_TARGETS_UP	-0.196333	-0.00451835	-6.95081	3.30651e-11	1.28284e-10	14.6322
ACEVEDO_LIVER_TUMOR_VS_NORMAL_ADJACENT_TISSUE_UP	-0.190672	-0.00922819	-6.95012	3.32006e-11	1.2873e-10	14.6282
CHEN_ETV5_TARGETS_TESTIS	-0.242213	0.0157353	-6.94853	3.35127e-11	1.29859e-10	14.619
BANDRES_RESPONSE_TO_CARMUSTIN_WITHOUT_MGMT_48HR_DN	0.182019	-0.00308308	6.94682	3.38541e-11	1.31027e-10	14.6091
BIOCARTA_RNAPOL3_PATHWAY	-0.320304	-0.00124	-6.94679	3.38594e-11	1.31027e-10	14.6089
PID_SYNDECAN_2_PATHWAY	0.214358	-0.00334818	6.9467	3.38772e-11	1.31027e-10	14.6084
BIOCARTA_AKAP95_PATHWAY	-0.269314	-0.0192533	-6.94451	3.43188e-11	1.32653e-10	14.5957
KEGG_SMALL_CELL_LUNG_CANCER	0.161623	-0.00147333	6.94304	3.46197e-11	1.33732e-10	14.5872
BIOCARTA_BARD1_PATHWAY	-0.345267	0.0185248	-6.93583	3.61259e-11	1.39464e-10	14.5454
BIOCARTA_IL7_PATHWAY	0.286654	9.51669e-05	6.93438	3.64358e-11	1.40574e-10	14.537
YANAGIHARA_ESX1_TARGETS	0.229817	-0.00139556	6.93257	3.68286e-11	1.42001e-10	14.5265
WP_AMINO_ACID_METABOLISM	-0.170198	-0.00775181	-6.93208	3.69356e-11	1.42326e-10	14.5237
WINNEPENNINCKX_MELANOMA_METASTASIS_DN	0.222626	-0.00300455	6.92978	3.74393e-11	1.44177e-10	14.5104
KALMA_E2F1_TARGETS	-0.342658	0.0188671	-6.92845	3.77354e-11	1.45228e-10	14.5027
REACTOME_UNWINDING_OF_DNA	-0.348497	0.0294449	-6.92829	3.77703e-11	1.45272e-10	14.5018
SAKAI_TUMOR_INFILTRATING_MONOCYTES_DN	-0.204592	-0.0116636	-6.92537	3.84267e-11	1.47706e-10	14.4849
TARTE_PLASMA_CELL_VS_B_LYMPHOCYTE_DN	0.288459	0.00712672	6.92395	3.87511e-11	1.48861e-10	14.4766
WP_EXTRACELLULAR_VESICLEMEDIATED_SIGNALING_IN_RECIPIENT_CELLS	0.196274	0.0141385	6.92136	3.93482e-11	1.51061e-10	14.4616
HOFFMANN_LARGE_TO_SMALL_PRE_BII_LYMPHOCYTE_UP	-0.254428	0.00261951	-6.91915	3.98633e-11	1.52944e-10	14.4489
WILSON_PROTEASES_AT_TUMOR_BONE_INTERFACE_UP	0.24161	0.00844158	6.91416	4.10552e-11	1.5742e-10	14.42
NGUYEN_NOTCH1_TARGETS_UP	0.163717	0.00248963	6.91259	4.14356e-11	1.58781e-10	14.411
MEISSNER_ES_ICP_WITH_H3K4ME3_AND_H3K27ME3	0.252117	0.00662323	6.90945	4.22101e-11	1.6165e-10	14.3928
XU_HGF_SIGNALING_NOT_VIA_AKT1_48HR_UP	0.226268	-0.00219329	6.90721	4.27714e-11	1.63698e-10	14.3799
KEGG_CELL_CYCLE	-0.20277	-0.00310736	-6.90661	4.29232e-11	1.64178e-10	14.3764
HOFFMAN_CLOCK_TARGETS_DN	0.279103	0.0117554	6.89629	4.56117e-11	1.74355e-10	14.3169
BIOCARTA_PDGF_PATHWAY	0.224764	0.00386649	6.8951	4.59321e-11	1.75472e-10	14.31
IYENGAR_RESPONSE_TO_ADIPOCYTE_FACTORS	0.306476	0.00420173	6.89431	4.61462e-11	1.76182e-10	14.3054
ODONNELL_TFRC_TARGETS_DN	-0.241723	0.00516633	-6.89236	4.66793e-11	1.78108e-10	14.2942
YAGI_AML_FAB_MARKERS	0.128136	0.000479124	6.88965	4.7429e-11	1.80858e-10	14.2786
REACTOME_DAP12_INTERACTIONS	0.266912	0.0100849	6.88791	4.79172e-11	1.82608e-10	14.2685
WP_MACROPHAGE_MARKERS	0.383979	0.0111548	6.88016	5.01514e-11	1.91005e-10	14.2239
POOLA_INVASIVE_BREAST_CANCER_UP	0.264541	0.00773131	6.87908	5.04707e-11	1.92103e-10	14.2176
LI_WILMS_TUMOR_ANAPLASTIC_UP	-0.305485	0.008682	-6.87865	5.05984e-11	1.92472e-10	14.2152
WP_TCELL_ANTIGEN_RECEPTOR_TCR_SIGNALING_PATHWAY	0.229462	0.00370214	6.8736	5.21225e-11	1.98148e-10	14.1861
BIOCARTA_VOBESITY_PATHWAY	0.246028	-0.00646388	6.87215	5.2567e-11	1.99716e-10	14.1778
REACTOME_GLUCONEOGENESIS	-0.217539	0.000611728	-6.87183	5.26644e-11	1.99964e-10	14.176
KIM_WT1_TARGETS_DN	-0.140861	-0.00991093	-6.86858	5.36799e-11	2.03696e-10	14.1572
PHONG_TNF_TARGETS_UP	0.285445	-0.00968935	6.86479	5.48868e-11	2.08149e-10	14.1354
VERRECCHIA_RESPONSE_TO_TGFB1_C6	0.347719	-0.00623576	6.86366	5.52535e-11	2.09294e-10	14.1289
FRASOR_RESPONSE_TO_SERM_OR_FULVESTRANT_DN	-0.285128	0.0190096	-6.86365	5.52561e-11	2.09294e-10	14.1289
TURASHVILI_BREAST_CARCINOMA_DUCTAL_VS_LOBULAR_DN	0.311904	0.0140444	6.85859	5.69202e-11	2.15466e-10	14.0998
REACTOME_PYRUVATE_METABOLISM_AND_CITRIC_ACID_TCA_CYCLE	-0.203292	-0.0114107	-6.85846	5.69658e-11	2.15508e-10	14.099
HESS_TARGETS_OF_HOXA9_AND_MEIS1_UP	-0.195757	0.00160733	-6.85803	5.71099e-11	2.15922e-10	14.0965
ZHANG_ANTIVIRAL_RESPONSE_TO_RIBAVIRIN_DN	0.204731	-0.000164167	6.85683	5.7511e-11	2.17306e-10	14.0897
REACTOME_INTERLEUKIN_21_SIGNALING	0.381944	0.00195414	6.85455	5.82867e-11	2.20104e-10	14.0766
WP_PROTEOGLYCAN_BIOSYNTHESIS	0.263916	-0.00251697	6.85224	5.90793e-11	2.22962e-10	14.0633
LE_SKI_TARGETS_DN	0.307323	0.0016964	6.85163	5.92914e-11	2.23627e-10	14.0598
WP_ENDOTHELIN_PATHWAYS	0.170121	0.00815591	6.84925	6.01241e-11	2.2663e-10	14.0461
WP_ONE_CARBON_METABOLISM	-0.187945	-0.0127016	-6.8459	6.13155e-11	2.30981e-10	14.0269
KUROZUMI_RESPONSE_TO_ONCOCYTIC_VIRUS_AND_CYCLIC_RGD	0.339437	0.0186171	6.84202	6.27274e-11	2.36157e-10	14.0046
REACTOME_INTERLEUKIN_6_SIGNALING	0.308482	-0.00395575	6.8397	6.3583e-11	2.39233e-10	13.9913
ABE_VEGFA_TARGETS_30MIN	0.220635	-0.00317782	6.83832	6.4101e-11	2.41037e-10	13.9834
FULCHER_INFLAMMATORY_RESPONSE_LECTIN_VS_LPS_DN	0.20231	0.00256549	6.83574	6.50753e-11	2.44413e-10	13.9686
REACTOME_NUCLEAR_SIGNALING_BY_ERBB4	0.177181	0.00460853	6.83574	6.50773e-11	2.44413e-10	13.9686
REACTOME_INITIAL_TRIGGERING_OF_COMPLEMENT	0.284709	0.00421505	6.82982	6.73697e-11	2.5287e-10	13.9347
WP_MED_AND_PSEUDOACHONDROPLASIA_GENES	0.33355	-0.0101681	6.82603	6.88795e-11	2.58381e-10	13.9129
REACTOME_POSTMITOTIC_NUCLEAR_PORE_COMPLEX_NPC_REFORMATION	-0.285714	0.0112191	-6.82476	6.93912e-11	2.60144e-10	13.9057
REACTOME_CONDENSATION_OF_PROPHASE_CHROMOSOMES	-0.313067	0.0067727	-6.822	7.05229e-11	2.64227e-10	13.8898
BIOCARTA_THELPER_PATHWAY	0.419581	0.0133426	6.82129	7.08144e-11	2.6516e-10	13.8858
BARIS_THYROID_CANCER_UP	-0.237702	-0.00803709	-6.81743	7.24297e-11	2.71045e-10	13.8637
REACTOME_INTERLEUKIN_2_SIGNALING	0.350665	0.0153	6.81408	7.38619e-11	2.76239e-10	13.8445
SIG_CHEMOTAXIS	0.177389	0.00344864	6.81333	7.41856e-11	2.77283e-10	13.8402
WP_ONCOSTATIN_M_SIGNALING_PATHWAY	0.200052	0.000695103	6.81203	7.47529e-11	2.79236e-10	13.8328
IVANOVA_HEMATOPOIESIS_STEM_CELL_AND_PROGENITOR	0.0868735	-0.00457951	6.80981	7.57278e-11	2.82708e-10	13.8201
MCBRYAN_PUBERTAL_BREAST_4_5WK_UP	0.140615	0.00568413	6.80884	7.61555e-11	2.84134e-10	13.8146
REACTOME_RESOLUTION_OF_D_LOOP_STRUCTURES	-0.275915	0.00782548	-6.80783	7.66057e-11	2.85643e-10	13.8088
SANSOM_APC_TARGETS_REQUIRE_MYC	-0.166796	-0.00371311	-6.80553	7.76426e-11	2.89336e-10	13.7956
REACTOME_APOPTOSIS_INDUCED_DNA_FRAGMENTATION	-0.287941	-0.00547997	-6.79902	8.06486e-11	3.00358e-10	13.7584
LEE_AGING_CEREBELLUM_UP	0.166895	0.000342869	6.79873	8.07868e-11	3.00693e-10	13.7567
BIOCARTA_VITCB_PATHWAY	0.273781	0.00743379	6.79455	8.27758e-11	3.07912e-10	13.7329
VECCHI_GASTRIC_CANCER_EARLY_UP	-0.192284	0.0125432	-6.79246	8.37923e-11	3.11507e-10	13.7209
REACTOME_DISPLACEMENT_OF_DNA_GLYCOSYLASE_BY_APEX1	-0.327265	-0.0242965	-6.79183	8.40998e-11	3.12464e-10	13.7174
FINAK_BREAST_CANCER_SDPP_SIGNATURE	0.282552	0.0149901	6.79055	8.47316e-11	3.14624e-10	13.71
SCHAEFFER_PROSTATE_DEVELOPMENT_AND_CANCER_BOX2_UP	0.315759	0.015331	6.7904	8.48027e-11	3.147e-10	13.7092
REACTOME_MEIOSIS	-0.193692	-0.00743464	-6.78926	8.53682e-11	3.1661e-10	13.7027
CHIARADONNA_NEOPLASTIC_TRANSFORMATION_CDC25_DN	0.182342	0.0013364	6.78837	8.58142e-11	3.18074e-10	13.6976
MEDINA_SMARCA4_TARGETS	0.160375	0.00180799	6.78509	8.74689e-11	3.24015e-10	13.6789
GRADE_COLON_AND_RECTAL_CANCER_UP	-0.207239	0.00359361	-6.78239	8.88573e-11	3.28962e-10	13.6635
GRAHAM_CML_QUIESCENT_VS_NORMAL_DIVIDING_UP	0.20387	0.00138361	6.78206	8.90251e-11	3.29388e-10	13.6616
ST_MYOCYTE_AD_PATHWAY	0.174224	0.00282821	6.77611	9.2164e-11	3.40799e-10	13.6277
REACTOME_HEME_BIOSYNTHESIS	-0.24419	-0.0122984	-6.77513	9.26891e-11	3.42537e-10	13.6221
REACTOME_PLASMA_LIPOPROTEIN_REMODELING	0.196983	0.0125099	6.77381	9.34055e-11	3.4498e-10	13.6146
WP_CELL_CYCLE	-0.198193	-0.00253767	-6.77296	9.38706e-11	3.46492e-10	13.6097
BURTON_ADIPOGENESIS_PEAK_AT_24HR	-0.245568	0.0124442	-6.76768	9.67961e-11	3.57079e-10	13.5796
REACTOME_DISEASES_OF_DNA_REPAIR	-0.275723	-0.0213341	-6.76633	9.75607e-11	3.59686e-10	13.5719
LIAN_LIPA_TARGETS_3M	0.302749	0.018014	6.76487	9.83938e-11	3.62543e-10	13.5636
REACTOME_CELLULAR_RESPONSES_TO_EXTERNAL_STIMULI	-0.182679	-0.0112419	-6.7645	9.86064e-11	3.63112e-10	13.5615
REACTOME_INTERLEUKIN_2_FAMILY_SIGNALING	0.302809	0.00263619	6.764	9.8891e-11	3.63945e-10	13.5587
WP_NUCLEOTIDE_GPCRS	0.295447	0.0204936	6.76216	9.99569e-11	3.67524e-10	13.5482
GOLDRATH_HOMEOSTATIC_PROLIFERATION	-0.192285	-0.00900728	-6.76211	9.99817e-11	3.67524e-10	13.5479
KRIGE_RESPONSE_TO_TOSEDOSTAT_6HR_DN	-0.158921	-0.00357381	-6.75934	1.01604e-10	3.73268e-10	13.5322
HAN_SATB1_TARGETS_UP	0.139913	0.00232861	6.75802	1.02389e-10	3.75914e-10	13.5246
REACTOME_RNA_POLYMERASE_III_CHAIN_ELONGATION	-0.262133	-0.00896856	-6.75792	1.02445e-10	3.75914e-10	13.5241
CAFFAREL_RESPONSE_TO_THC_24HR_5_UP	-0.200806	-0.00726679	-6.75708	1.02948e-10	3.77535e-10	13.5193
BOYLAN_MULTIPLE_MYELOMA_PCA3_UP	0.136859	7.85702e-05	6.75623	1.03457e-10	3.79181e-10	13.5145
DORN_ADENOVIRUS_INFECTION_12HR_UP	0.239935	0.00419259	6.74528	1.10248e-10	4.03831e-10	13.4522
REACTOME_CHYLOMICRON_CLEARANCE	0.290273	0.013954	6.74477	1.10576e-10	4.04796e-10	13.4493
REACTOME_MITOPHAGY	-0.250223	-0.00824124	-6.74418	1.10953e-10	4.05937e-10	13.446
REACTOME_SIGNALING_BY_TYPE_1_INSULIN_LIKE_GROWTH_FACTOR_1_RECEPTOR_IGF1R_	0.160148	0.0194859	6.74123	1.12873e-10	4.12695e-10	13.4292
BLANCO_MELO_BRONCHIAL_EPITHELIAL_CELLS_INFLUENZA_A_DEL_NS1_INFECTION_UP	0.205036	0.00213771	6.74114	1.12933e-10	4.12695e-10	13.4286
BIOCARTA_HDAC_PATHWAY	0.19209	-1.47591e-05	6.74068	1.13234e-10	4.13552e-10	13.426
CAFFAREL_RESPONSE_TO_THC_24HR_5_DN	-0.19309	-0.000739619	-6.7404	1.13414e-10	4.13966e-10	13.4245
FARMER_BREAST_CANCER_CLUSTER_2	-0.327831	0.0217121	-6.73775	1.1517e-10	4.20132e-10	13.4094
MORI_EMU_MYC_LYMPHOMA_BY_ONSET_TIME_DN	0.262978	0.00126223	6.7362	1.16208e-10	4.23671e-10	13.4006
REACTOME_SEMA3A_PAK_DEPENDENT_AXON_REPULSION	0.223467	0.00813296	6.73462	1.17282e-10	4.27335e-10	13.3916
HORIUCHI_WTAP_TARGETS_DN	-0.21384	0.000466296	-6.73395	1.17736e-10	4.28739e-10	13.3878
UZONYI_RESPONSE_TO_LEUKOTRIENE_AND_THROMBIN	0.279051	-0.0284409	6.73317	1.18268e-10	4.30423e-10	13.3834
LEE_LIVER_CANCER_SURVIVAL_DN	-0.228367	-0.000614738	-6.73074	1.19947e-10	4.36277e-10	13.3696
BIOCARTA_DC_PATHWAY	0.363915	0.0118075	6.72768	1.22092e-10	4.43821e-10	13.3523
REACTOME_APOBEC3G_MEDIATED_RESISTANCE_TO_HIV_1_INFECTION	-0.315212	-0.0388943	-6.72302	1.25432e-10	4.55696e-10	13.3258
WP_RANKLRANK_RECEPTOR_ACTIVATOR_OF_NFKB_LIGAND_SIGNALING_PATHWAY	0.193204	0.00726331	6.72253	1.25794e-10	4.56745e-10	13.323
SU_THYMUS	0.323804	0.0078083	6.72169	1.26403e-10	4.58688e-10	13.3183
BROWNE_HCMV_INFECTION_1HR_UP	0.155114	0.0127734	6.72016	1.27528e-10	4.62501e-10	13.3096
REACTOME_CASPASE_ACTIVATION_VIA_EXTRINSIC_APOPTOTIC_SIGNALLING_PATHWAY	0.238928	0.0111455	6.71955	1.27978e-10	4.63866e-10	13.3062
BOYLAN_MULTIPLE_MYELOMA_PCA1_DN	0.265416	0.0111109	6.71891	1.28456e-10	4.65326e-10	13.3025
SHIPP_DLBCL_VS_FOLLICULAR_LYMPHOMA_DN	0.231393	0.0023899	6.71813	1.29035e-10	4.67151e-10	13.2981
BIOCARTA_IL1R_PATHWAY	0.242935	0.0064105	6.7177	1.29358e-10	4.68048e-10	13.2957
MIKKELSEN_NPC_HCP_WITH_H3K27ME3	0.151193	0.019802	6.71614	1.30527e-10	4.72003e-10	13.2869
LI_WILMS_TUMOR_VS_FETAL_KIDNEY_1_UP	0.184331	-0.00315241	6.71595	1.30673e-10	4.72257e-10	13.2858
GARY_CD5_TARGETS_DN	-0.19854	-0.00361634	-6.71513	1.31298e-10	4.74241e-10	13.2811
OISHI_CHOLANGIOMA_STEM_CELL_LIKE_UP	-0.1718	-0.012951	-6.71446	1.31805e-10	4.75796e-10	13.2773
CAFFAREL_RESPONSE_TO_THC_DN	-0.230003	0.00390564	-6.71375	1.32348e-10	4.77481e-10	13.2733
REACTOME_BUTYRATE_RESPONSE_FACTOR_1_BRF1_BINDS_AND_DESTABILIZES_MRNA	-0.217904	-0.0150556	-6.71127	1.34259e-10	4.84095e-10	13.2593
PID_RANBP2_PATHWAY	-0.262564	0.00348985	-6.70893	1.36088e-10	4.90405e-10	13.246
DEMAGALHAES_AGING_UP	0.246867	4.20912e-05	6.70446	1.39656e-10	5.02973e-10	13.2207
WORSCHECH_TUMOR_REJECTION_UP	0.26411	0.0184739	6.70424	1.39833e-10	5.03317e-10	13.2194
BIOCARTA_LECTIN_PATHWAY	0.284763	0.00839316	6.70344	1.40482e-10	5.05361e-10	13.2149
REACTOME_THE_ROLE_OF_GTSE1_IN_G2_M_PROGRESSION_AFTER_G2_CHECKPOINT	-0.260133	-0.00341454	-6.70128	1.42239e-10	5.11386e-10	13.2027
REACTOME_DEFECTIVE_EXT2_CAUSES_EXOSTOSES_2	0.245271	0.0014582	6.69921	1.43953e-10	5.17251e-10	13.191
KERLEY_RESPONSE_TO_CISPLATIN_UP	0.227393	0.00677583	6.69796	1.44997e-10	5.20703e-10	13.1839
BROWNE_HCMV_INFECTION_4HR_UP	0.156124	0.00642001	6.69219	1.49914e-10	5.3805e-10	13.1513
REACTOME_INFLUENZA_INFECTION	-0.301617	-0.00916999	-6.6883	1.53317e-10	5.49946e-10	13.1293
PID_ER_NONGENOMIC_PATHWAY	0.199017	0.00945919	6.6812	1.59723e-10	5.72594e-10	13.0892
REACTOME_NEGATIVE_REGULATION_OF_NOTCH4_SIGNALING	-0.293955	-0.00708391	-6.67851	1.62218e-10	5.81204e-10	13.074
BIOCARTA_BLYMPHOCYTE_PATHWAY	0.389013	0.0215126	6.6777	1.62981e-10	5.83601e-10	13.0695
REACTOME_REPRODUCTION	-0.152688	-0.00247578	-6.6762	1.64397e-10	5.88333e-10	13.061
HINATA_NFKB_TARGETS_FIBROBLAST_UP	0.201097	0.00157466	6.67513	1.6541e-10	5.91619e-10	13.055
REACTOME_TRNA_MODIFICATION_IN_THE_NUCLEUS_AND_CYTOSOL	-0.231068	7.9605e-05	-6.67373	1.66757e-10	5.96095e-10	13.047
WP_HFE_EFFECT_ON_HEPCIDIN_PRODUCTION	0.287935	0.00162941	6.66736	1.72988e-10	6.18012e-10	13.0111
REACTOME_SYNTHESIS_OF_PC	-0.144045	-0.0047825	-6.66655	1.73795e-10	6.20538e-10	13.0066
REACTOME_PIWI_INTERACTING_RNA_PIRNA_BIOGENESIS	-0.180124	-0.00731719	-6.66624	1.7411e-10	6.21307e-10	13.0048
BIOCARTA_WNT_LRP6_PATHWAY	0.292239	-0.000310837	6.66144	1.78986e-10	6.38342e-10	12.9778
VERNELL_RETINOBLASTOMA_PATHWAY_UP	-0.256978	7.72381e-05	-6.66088	1.79566e-10	6.40043e-10	12.9746
SHEDDEN_LUNG_CANCER_GOOD_SURVIVAL_A4	0.190893	-0.0247836	6.65936	1.81144e-10	6.453e-10	12.966
BEIER_GLIOMA_STEM_CELL_DN	0.162636	-0.00636521	6.65864	1.81897e-10	6.47613e-10	12.962
BAELDE_DIABETIC_NEPHROPATHY_DN	0.151321	-0.00228978	6.65543	1.85282e-10	6.59287e-10	12.9439
MIKKELSEN_ES_ICP_WITH_H3K27ME3	0.189809	0.0169419	6.65487	1.85885e-10	6.61053e-10	12.9407
MCBRYAN_PUBERTAL_BREAST_4_5WK_DN	0.11508	-0.000507303	6.65073	1.90359e-10	6.76579e-10	12.9175
LIM_MAMMARY_LUMINAL_PROGENITOR_DN	0.259007	0.0167546	6.64808	1.93286e-10	6.86591e-10	12.9025
CHESLER_BRAIN_D6MIT150_QTL_CIS	0.299783	0.0349401	6.64755	1.93876e-10	6.88294e-10	12.8995
REACTOME_HOST_INTERACTIONS_OF_HIV_FACTORS	-0.216989	-0.00470273	-6.64559	1.96069e-10	6.9568e-10	12.8885
WP_WHITE_FAT_CELL_DIFFERENTIATION	0.182814	-0.0117239	6.64401	1.97855e-10	7.01619e-10	12.8797
REACTOME_SIGNALING_BY_BMP	0.209647	-0.0081275	6.64299	1.99023e-10	7.05358e-10	12.8739
GRAHAM_CML_DIVIDING_VS_NORMAL_QUIESCENT_UP	-0.229576	0.00730908	-6.6369	2.06111e-10	7.30063e-10	12.8397
REACTOME_CASPASE_ACTIVATION_VIA_DEPENDENCE_RECEPTORS_IN_THE_ABSENCE_OF_LIGAND	0.243797	0.00522271	6.63668	2.0637e-10	7.30566e-10	12.8384
COLLER_MYC_TARGETS_UP	-0.289125	0.00143778	-6.63634	2.06771e-10	7.31568e-10	12.8365
SHETH_LIVER_CANCER_VS_TXNIP_LOSS_PAM3	0.145252	0.00156735	6.63298	2.1079e-10	7.45367e-10	12.8177
GREENBAUM_E2A_TARGETS_DN	0.249431	0.0102373	6.6294	2.15169e-10	7.60419e-10	12.7976
REACTOME_L1CAM_INTERACTIONS	0.151147	0.00345293	6.62774	2.17234e-10	7.67282e-10	12.7882
REACTOME_REGULATION_OF_COMMISSURAL_AXON_PATHFINDING_BY_SLIT_AND_ROBO	0.282586	0.0261693	6.62701	2.18146e-10	7.70066e-10	12.7841
WP_ATR_SIGNALING	-0.294704	0.00342788	-6.62686	2.1833e-10	7.70279e-10	12.7833
WP_NUCLEAR_RECEPTORS	0.173542	-6.87034e-05	6.62631	2.19019e-10	7.72272e-10	12.7802
BIOCARTA_CALCINEURIN_PATHWAY	0.208547	-0.00302031	6.62617	2.19191e-10	7.7244e-10	12.7794
REACTOME_RUNX2_REGULATES_OSTEOBLAST_DIFFERENTIATION	0.203249	0.00442429	6.62562	2.19887e-10	7.74454e-10	12.7763
TIAN_TNF_SIGNALING_VIA_NFKB	0.318764	-0.00264977	6.62257	2.23765e-10	7.87669e-10	12.7592
NUYTTEN_EZH2_TARGETS_UP	0.164396	0.00251927	6.62048	2.26472e-10	7.96745e-10	12.7475
WP_HEREDITARY_LEIOMYOMATOSIS_AND_RENAL_CELL_CARCINOMA_PATHWAY	-0.230098	-0.0196178	-6.61752	2.30346e-10	8.09917e-10	12.7309
PID_MYC_ACTIV_PATHWAY	-0.200633	-0.00394139	-6.61569	2.32766e-10	8.17966e-10	12.7206
MULLIGHAN_NPM1_MUTATED_SIGNATURE_1_DN	0.121186	0.00197128	6.61371	2.35429e-10	8.26858e-10	12.7095
REACTOME_REGULATION_OF_TP53_ACTIVITY_THROUGH_METHYLATION	-0.214538	-0.0206921	-6.61326	2.3603e-10	8.28501e-10	12.707
BIOCARTA_TCR_PATHWAY	0.210412	0.00134627	6.61309	2.36269e-10	8.28871e-10	12.706
PID_VEGFR1_PATHWAY	0.226772	-0.00118008	6.61226	2.3739e-10	8.32336e-10	12.7014
MARSON_FOXP3_TARGETS_STIMULATED_UP	0.25186	0.00697816	6.61184	2.37958e-10	8.33859e-10	12.699
OSWALD_HEMATOPOIETIC_STEM_CELL_IN_COLLAGEN_GEL_UP	0.142224	-0.00375164	6.611	2.39107e-10	8.37414e-10	12.6943
MIKKELSEN_ES_ICP_WITH_H3K4ME3	0.0900424	0.00130295	6.60585	2.4627e-10	8.62015e-10	12.6654
REACTOME_N_GLYCAN_TRIMMING_AND_ELONGATION_IN_THE_CIS_GOLGI	0.34298	0.00710286	6.60572	2.46442e-10	8.62131e-10	12.6648
PID_TCR_CALCIUM_PATHWAY	0.211861	-0.004975	6.60526	2.47105e-10	8.63966e-10	12.6621
REACTOME_HATS_ACETYLATE_HISTONES	-0.171468	-0.0137335	-6.60089	2.53361e-10	8.85343e-10	12.6377
MCCOLLUM_GELDANAMYCIN_RESISTANCE_UP	0.254553	0.0112899	6.59822	2.57253e-10	8.98439e-10	12.6228
REACTOME_TRANSPORT_OF_MATURE_MRNAS_DERIVED_FROM_INTRONLESS_TRANSCRIPTS	-0.262474	0.002049	-6.59614	2.60341e-10	9.08712e-10	12.6111
KEGG_GAP_JUNCTION	0.149401	0.00373227	6.5949	2.62195e-10	9.1467e-10	12.6041
WP_KIT_RECEPTOR_SIGNALING_PATHWAY	0.169586	-0.00857335	6.5945	2.62788e-10	9.16162e-10	12.6019
REACTOME_EXTRINSIC_PATHWAY_OF_FIBRIN_CLOT_FORMATION	0.35317	-0.00683116	6.59441	2.62917e-10	9.16162e-10	12.6014
REACTOME_REGULATION_OF_PTEN_STABILITY_AND_ACTIVITY	-0.232459	-0.00959997	-6.59066	2.68625e-10	9.35531e-10	12.5804
WP_GLOBO_SPHINGOLIPID_METABOLISM	0.206735	0.0128952	6.58609	2.75732e-10	9.59394e-10	12.5549
TONKS_TARGETS_OF_RUNX1_RUNX1T1_FUSION_SUSTAINDED_IN_ERYTHROCYTE_UP	0.171485	0.00794687	6.58605	2.75785e-10	9.59394e-10	12.5547
SMID_BREAST_CANCER_LUMINAL_A_DN	-0.290273	0.0236774	-6.57968	2.86005e-10	9.94391e-10	12.5191
WP_NEPHROTIC_SYNDROME	0.154446	-0.00286495	6.57921	2.86775e-10	9.96067e-10	12.5165
REACTOME_E2F_ENABLED_INHIBITION_OF_PRE_REPLICATION_COMPLEX_FORMATION	-0.373998	0.0246849	-6.57919	2.86807e-10	9.96067e-10	12.5164
VALK_AML_CLUSTER_4	0.205495	0.00974631	6.57903	2.87075e-10	9.96442e-10	12.5154
MARKEY_RB1_ACUTE_LOF_DN	0.229819	0.0103725	6.57693	2.90533e-10	1.00788e-09	12.5037
DANG_BOUND_BY_MYC	-0.141654	-0.0101589	-6.57498	2.93787e-10	1.0186e-09	12.4928
REACTOME_UCH_PROTEINASES	-0.21807	-0.00407596	-6.57165	2.99419e-10	1.03755e-09	12.4743
KEGG_CITRATE_CYCLE_TCA_CYCLE	-0.260147	-0.0104354	-6.56327	3.14083e-10	1.08776e-09	12.4275
HOLLEMAN_PREDNISOLONE_RESISTANCE_ALL_UP	-0.233049	-0.000447954	-6.5603	3.19443e-10	1.10571e-09	12.4109
RAFFEL_VEGFA_TARGETS_UP	0.22986	-0.00246431	6.55755	3.24486e-10	1.12254e-09	12.3956
FLECHNER_BIOPSY_KIDNEY_TRANSPLANT_REJECTED_VS_OK_UP	0.319252	0.018262	6.55725	3.2504e-10	1.12383e-09	12.3939
REACTOME_SUMOYLATION_OF_CHROMATIN_ORGANIZATION_PROTEINS	-0.21854	-0.00609159	-6.55544	3.28418e-10	1.13488e-09	12.3838
WATANABE_ULCERATIVE_COLITIS_WITH_CANCER_UP	0.220997	-0.000253807	6.54984	3.39049e-10	1.17097e-09	12.3527
ZHENG_BOUND_BY_FOXP3	0.164061	-0.00178405	6.54937	3.39954e-10	1.17344e-09	12.35
COATES_MACROPHAGE_M1_VS_M2_UP	0.154455	0.00397733	6.54444	3.49639e-10	1.20621e-09	12.3226
FUJII_YBX1_TARGETS_DN	-0.219197	0.00416806	-6.54293	3.52653e-10	1.21593e-09	12.3142
CASORELLI_ACUTE_PROMYELOCYTIC_LEUKEMIA_DN	-0.165675	-0.00569243	-6.5423	3.53915e-10	1.21961e-09	12.3107
REACTOME_G2_M_DNA_REPLICATION_CHECKPOINT	-0.350923	0.0137735	-6.53961	3.59375e-10	1.23718e-09	12.2957
REACTOME_DEGRADATION_OF_DVL	-0.27305	-0.00295531	-6.53959	3.59412e-10	1.23718e-09	12.2956
EPPERT_CE_HSC_LSC	0.19209	-0.00951355	6.53505	3.68805e-10	1.26881e-09	12.2704
REACTOME_PROCESSIVE_SYNTHESIS_ON_THE_C_STRAND_OF_THE_TELOMERE	-0.246534	-0.0016012	-6.53487	3.69179e-10	1.2694e-09	12.2694
CAIRO_LIVER_DEVELOPMENT_DN	0.144358	-0.000724092	6.53436	3.70251e-10	1.27238e-09	12.2665
RODWELL_AGING_KIDNEY_DN	-0.138161	-0.0101212	-6.53292	3.73309e-10	1.28218e-09	12.2585
TSUNODA_CISPLATIN_RESISTANCE_DN	0.200525	0.00292504	6.53281	3.73536e-10	1.28225e-09	12.2579
WP_SMALL_CELL_LUNG_CANCER	0.13897	-0.00325843	6.5318	3.75688e-10	1.28893e-09	12.2523
BIOCARTA_CPSF_PATHWAY	-0.314627	0.00690467	-6.53032	3.78863e-10	1.29911e-09	12.2441
REACTOME_REGULATION_OF_RUNX3_EXPRESSION_AND_ACTIVITY	-0.274611	-0.00636814	-6.52894	3.81833e-10	1.30857e-09	12.2364
REACTOME_DEGRADATION_OF_AXIN	-0.270618	-0.00766949	-6.52727	3.8549e-10	1.32e-09	12.2271
REACTOME_INWARDLY_RECTIFYING_K_CHANNELS	0.154171	-0.00336922	6.52722	3.85592e-10	1.32e-09	12.2268
AMBROSINI_FLAVOPIRIDOL_TREATMENT_TP53	0.107396	-0.00467222	6.52681	3.86492e-10	1.32235e-09	12.2246
BOYAULT_LIVER_CANCER_SUBCLASS_G123_UP	-0.234682	0.00105715	-6.52628	3.87659e-10	1.32562e-09	12.2216
IWANAGA_E2F1_TARGETS_NOT_INDUCED_BY_SERUM	-0.327815	-0.0228999	-6.52483	3.90858e-10	1.33583e-09	12.2136
REACTOME_GLUCOSE_METABOLISM	-0.180947	0.00111756	-6.52359	3.93611e-10	1.3445e-09	12.2067
BOYLAN_MULTIPLE_MYELOMA_PCA3_DN	0.138617	-0.00610388	6.52323	3.94429e-10	1.34655e-09	12.2047
REACTOME_INTERLEUKIN_27_SIGNALING	0.310893	-0.00671098	6.52308	3.94764e-10	1.34696e-09	12.2038
SERVITJA_LIVER_HNF1A_TARGETS_DN	0.133401	0.00618707	6.52042	4.00776e-10	1.36672e-09	12.1891
RUTELLA_RESPONSE_TO_HGF_VS_CSF2RB_AND_IL4_UP	0.199388	0.00737565	6.51585	4.11299e-10	1.40184e-09	12.1637
PID_BCR_5PATHWAY	0.199545	0.0079184	6.51374	4.16251e-10	1.41794e-09	12.152
HAHTOLA_MYCOSIS_FUNGOIDES_CD4_UP	0.232053	-1.02937e-05	6.51289	4.1827e-10	1.42404e-09	12.1473
WP_FGF23_SIGNALLING_IN_HYPOPHOSPHATEMIC_RICKETS_AND_RELATED_DISORDERS	0.198034	0.0179672	6.5089	4.2782e-10	1.45576e-09	12.1252
WP_DNA_IRDAMAGE_AND_CELLULAR_RESPONSE_VIA_ATR	-0.234768	-0.00457903	-6.50709	4.32236e-10	1.46998e-09	12.1152
PLASARI_NFIC_TARGETS_BASAL_UP	0.178595	-0.00322186	6.50668	4.33239e-10	1.47259e-09	12.1129
WP_CORTICOTROPINRELEASING_HORMONE_SIGNALING_PATHWAY	0.130502	0.000134824	6.50376	4.40471e-10	1.49612e-09	12.0967
MCCLUNG_DELTA_FOSB_TARGETS_8WK	0.17286	0.00570616	6.50369	4.40643e-10	1.49612e-09	12.0963
BIOCARTA_IL22BP_PATHWAY	0.335007	-0.00814089	6.50359	4.40908e-10	1.4962e-09	12.0957
BOSCO_TH1_CYTOTOXIC_MODULE	0.279001	0.0119841	6.50152	4.46113e-10	1.51304e-09	12.0843
KEGG_GLYCOSAMINOGLYCAN_BIOSYNTHESIS_HEPARAN_SULFATE	0.182539	0.00453303	6.49825	4.5445e-10	1.54048e-09	12.0662
BRUINS_UVC_RESPONSE_MIDDLE	-0.117144	-0.00622027	-6.498	4.55078e-10	1.54177e-09	12.0648
SILIGAN_BOUND_BY_EWS_FLT1_FUSION	0.159404	0.00445304	6.49695	4.57809e-10	1.55018e-09	12.059
YAO_TEMPORAL_RESPONSE_TO_PROGESTERONE_CLUSTER_17	-0.238358	-0.0116276	-6.49644	4.59128e-10	1.5538e-09	12.0561
PID_IL27_PATHWAY	0.302784	0.00518758	6.4963	4.59478e-10	1.55414e-09	12.0554
KEGG_MELANOGENESIS	0.1305	0.00766985	6.49277	4.6875e-10	1.58464e-09	12.0359
ROPERO_HDAC2_TARGETS	0.0860648	-0.000209595	6.49206	4.7066e-10	1.59023e-09	12.0319
STOSSI_RESPONSE_TO_ESTRADIOL	0.163338	0.0101221	6.49048	4.74868e-10	1.60358e-09	12.0232
RAMJAUN_APOPTOSIS_BY_TGFB1_VIA_MAPK1_UP	0.278003	-0.00614117	6.48939	4.77815e-10	1.61266e-09	12.0171
REACTOME_REGULATION_OF_EXPRESSION_OF_SLITS_AND_ROBOS	-0.291881	-0.00822877	-6.48822	4.80984e-10	1.62247e-09	12.0107
RHODES_CANCER_META_SIGNATURE	-0.2299	0.0169726	-6.48161	4.99296e-10	1.68333e-09	11.9741
POMEROY_MEDULLOBLASTOMA_PROGNOSIS_UP	0.137748	-0.00114086	6.48073	5.01791e-10	1.69083e-09	11.9693
REACTOME_CA_DEPENDENT_EVENTS	0.166283	-0.00770203	6.48052	5.02392e-10	1.69194e-09	11.9681
WP_HEME_BIOSYNTHESIS	-0.247853	-0.0162611	-6.47994	5.04044e-10	1.69658e-09	11.9649
REACTOME_EXTRA_NUCLEAR_ESTROGEN_SIGNALING	0.154534	0.0110693	6.47805	5.09467e-10	1.71391e-09	11.9544
WP_SIGNAL_TRANSDUCTION_OF_S1P_RECEPTOR	0.160216	-0.00311397	6.47733	5.11526e-10	1.71991e-09	11.9505
MAGRANGEAS_MULTIPLE_MYELOMA_IGLL_VS_IGLK_DN	0.175209	-0.0117275	6.47633	5.14428e-10	1.72873e-09	11.9449
CHIANG_LIVER_CANCER_SUBCLASS_UNANNOTATED_DN	-0.245068	-0.00991134	-6.47525	5.17592e-10	1.73843e-09	11.9389
LIU_VAV3_PROSTATE_CARCINOGENESIS_DN	0.216205	0.0189407	6.46614	5.44919e-10	1.82923e-09	11.8886
WP_UREA_CYCLE_AND_ASSOCIATED_PATHWAYS	-0.224481	-0.00788855	-6.46454	5.49849e-10	1.84439e-09	11.8798
TRAYNOR_RETT_SYNDROM_DN	0.220142	0.0104637	6.46448	5.50028e-10	1.84439e-09	11.8795
PID_EPO_PATHWAY	0.202897	-0.00454782	6.46411	5.51196e-10	1.84731e-09	11.8774
VILIMAS_NOTCH1_TARGETS_UP	0.289642	0.0143195	6.46226	5.56984e-10	1.8657e-09	11.8672
WP_BLOOD_CLOTTING_CASCADE	0.22291	0.00437346	6.46125	5.60138e-10	1.87526e-09	11.8617
REACTOME_PRESYNAPTIC_FUNCTION_OF_KAINATE_RECEPTORS	0.16708	-0.0024461	6.45792	5.70774e-10	1.90984e-09	11.8433
NOUZOVA_TRETINOIN_AND_H4_ACETYLATION	-0.153972	-0.0138201	-6.45251	5.88457e-10	1.96795e-09	11.8135
FARMER_BREAST_CANCER_CLUSTER_5	-0.342818	0.00111809	-6.451	5.93477e-10	1.98367e-09	11.8052
REACTOME_INTERLEUKIN_20_FAMILY_SIGNALING	0.250913	0.0112766	6.44995	5.96999e-10	1.99437e-09	11.7994
MOOTHA_TCA	-0.294354	-0.0099752	-6.44847	6.02002e-10	2.01001e-09	11.7912
NUTT_GBM_VS_AO_GLIOMA_UP	0.218354	0.00540158	6.4458	6.1113e-10	2.03939e-09	11.7765
IRITANI_MAD1_TARGETS_UP	0.222946	0.0128383	6.44314	6.20341e-10	2.06902e-09	11.7619
PID_NETRIN_PATHWAY	0.193018	0.00820897	6.44273	6.21781e-10	2.07272e-09	11.7596
HOFMANN_MYELODYSPLASTIC_SYNDROM_RISK_DN	0.220775	0.0123076	6.44163	6.25636e-10	2.08445e-09	11.7536
BIOCARTA_EOSINOPHILS_PATHWAY	0.356254	0.0222652	6.44031	6.30299e-10	2.09886e-09	11.7463
LI_INDUCED_T_TO_NATURAL_KILLER_UP	0.193465	0.00266957	6.43772	6.39553e-10	2.12854e-09	11.7321
REACTOME_UB_SPECIFIC_PROCESSING_PROTEASES	-0.154743	-0.011916	-6.43636	6.44495e-10	2.14384e-09	11.7246
CHEOK_RESPONSE_TO_MERCAPTOPURINE_UP	-0.233341	-0.0258706	-6.43564	6.47107e-10	2.15138e-09	11.7206
LUI_THYROID_CANCER_PAX8_PPARG_UP	0.174844	-0.000564505	6.43405	6.52901e-10	2.16949e-09	11.7119
ICHIBA_GRAFT_VERSUS_HOST_DISEASE_35D_UP	0.259437	0.00613524	6.43236	6.59135e-10	2.18903e-09	11.7026
FISCHER_G2_M_CELL_CYCLE	-0.210837	0.00132742	-6.43069	6.65389e-10	2.20862e-09	11.6934
HOEBEKE_LYMPHOID_STEM_CELL_UP	0.184549	0.00294852	6.42874	6.72724e-10	2.23178e-09	11.6827
KEGG_PROTEASOME	-0.305521	-0.00150488	-6.42687	6.79803e-10	2.25407e-09	11.6724
OUELLET_OVARIAN_CANCER_INVASIVE_VS_LMP_UP	-0.207942	0.000503988	-6.42544	6.85313e-10	2.27112e-09	11.6646
BIOCARTA_BARRESTIN_PATHWAY	0.237894	0.00916562	6.42503	6.86867e-10	2.27506e-09	11.6623
WP_OSTEOBLAST_DIFFERENTIATION	0.142925	0.0110621	6.42202	6.9862e-10	2.31276e-09	11.6458
REACTOME_VOLTAGE_GATED_POTASSIUM_CHANNELS	0.208264	0.0110425	6.42097	7.02733e-10	2.32514e-09	11.64
REACTOME_AMPK_INHIBITS_CHREBP_TRANSCRIPTIONAL_ACTIVATION_ACTIVITY	-0.241354	-0.00134895	-6.41898	7.1063e-10	2.35002e-09	11.6291
MALONEY_RESPONSE_TO_17AAG_DN	-0.25082	-0.00694564	-6.41816	7.13908e-10	2.35961e-09	11.6246
BIOCARTA_NFAT_PATHWAY	0.150181	-0.00415788	6.41774	7.15619e-10	2.36401e-09	11.6223
LEE_SP4_THYMOCYTE	0.242538	0.0182738	6.41342	7.33179e-10	2.42073e-09	11.5986
BIOCARTA_PROTEASOME_PATHWAY	-0.317694	-0.00751743	-6.4112	7.42358e-10	2.44974e-09	11.5864
WILENSKY_RESPONSE_TO_DARAPLADIB	0.346222	0.0206954	6.40954	7.49327e-10	2.47143e-09	11.5773
WP_MICROGLIA_PATHOGEN_PHAGOCYTOSIS_PATHWAY	0.298043	0.00769543	6.40734	7.58602e-10	2.5007e-09	11.5653
CHEMELLO_SOLEUS_VS_EDL_MYOFIBERS_UP	0.209377	0.00924344	6.40652	7.62132e-10	2.511e-09	11.5607
FIGUEROA_AML_METHYLATION_CLUSTER_7_DN	0.288643	0.0211738	6.4043	7.71648e-10	2.54101e-09	11.5486
REACTOME_NS1_MEDIATED_EFFECTS_ON_HOST_PATHWAYS	-0.246859	0.00401395	-6.40376	7.73997e-10	2.5474e-09	11.5456
WEST_ADRENOCORTICAL_TUMOR_UP	-0.192142	-0.00105974	-6.40123	7.8508e-10	2.58251e-09	11.5317
REACTOME_DISEASES_OF_BASE_EXCISION_REPAIR	-0.320681	-0.0320134	-6.396	8.08403e-10	2.65783e-09	11.5031
PID_TCR_PATHWAY	0.236398	0.00393358	6.39573	8.09632e-10	2.66046e-09	11.5016
REACTOME_INTEGRATION_OF_ENERGY_METABOLISM	0.115478	-0.00415854	6.39422	8.16509e-10	2.68165e-09	11.4934
CHANDRAN_METASTASIS_TOP50_UP	-0.203372	-0.00427388	-6.39406	8.17242e-10	2.68169e-09	11.4925
PEDERSEN_METASTASIS_BY_ERBB2_ISOFORM_3	0.206943	0.00244593	6.39403	8.17384e-10	2.68169e-09	11.4923
FOURNIER_ACINAR_DEVELOPMENT_EARLY_DN	0.299964	0.0156941	6.39281	8.23005e-10	2.69871e-09	11.4856
AMIT_EGF_RESPONSE_240_HELA	0.189311	-0.00239045	6.39085	8.32066e-10	2.72699e-09	11.4749
BIOCARTA_ALTERNATIVE_PATHWAY	0.315232	0.00194889	6.38916	8.40009e-10	2.75157e-09	11.4656
MEINHOLD_OVARIAN_CANCER_LOW_GRADE_DN	-0.252091	-0.00514333	-6.38764	8.47197e-10	2.77366e-09	11.4573
KEGG_HEDGEHOG_SIGNALING_PATHWAY	0.170282	0.0161955	6.38751	8.47785e-10	2.77412e-09	11.4566
RAMJAUN_APOPTOSIS_BY_TGFB1_VIA_SMAD4_UP	0.220685	-0.00297483	6.38507	8.59475e-10	2.8109e-09	11.4433
REACTOME_PROCESSIVE_SYNTHESIS_ON_THE_LAGGING_STRAND	-0.29163	0.00519706	-6.38338	8.67642e-10	2.83612e-09	11.434
MIKKELSEN_NPC_ICP_WITH_H3K4ME3	0.0931665	-0.000747603	6.38032	8.82607e-10	2.88352e-09	11.4173
WP_NONALCOHOLIC_FATTY_LIVER_DISEASE	-0.199691	-0.0109061	-6.37898	8.89238e-10	2.90366e-09	11.41
REACTOME_SCAVENGING_BY_CLASS_B_RECEPTORS	0.28149	-0.0117074	6.37465	9.11045e-10	2.97331e-09	11.3863
WP_HYPOTHETICAL_CRANIOFACIAL_DEVELOPMENT_PATHWAY	0.258669	-0.00117612	6.37408	9.13935e-10	2.98118e-09	11.3832
BIOCARTA_PTC1_PATHWAY	-0.291094	-0.00229788	-6.36987	9.3569e-10	3.05055e-09	11.3602
SHIN_B_CELL_LYMPHOMA_CLUSTER_6	0.247839	0.0110637	6.3696	9.37131e-10	3.05364e-09	11.3587
WP_METHIONINE_DE_NOVO_AND_SALVAGE_PATHWAY	-0.174338	-0.01286	-6.36826	9.44161e-10	3.07494e-09	11.3514
NAGY_STAGA_COMPONENTS_HUMAN	-0.234253	-0.0157222	-6.36732	9.49113e-10	3.08945e-09	11.3463
DEBOSSCHER_NFKB_TARGETS_REPRESSED_BY_GLUCOCORTICOIDS	0.246912	0.00537498	6.36536	9.59564e-10	3.12184e-09	11.3356
MIKKELSEN_IPS_WITH_HCP_H3K27ME3	0.175644	0.0197726	6.36412	9.66239e-10	3.14192e-09	11.3288
REACTOME_TRANSPORT_OF_THE_SLBP_DEPENDANT_MATURE_MRNA	-0.260628	0.00486209	-6.36328	9.70775e-10	3.15494e-09	11.3243
VETTER_TARGETS_OF_PRKCA_AND_ETS1_UP	0.235363	-0.00544871	6.3632	9.71257e-10	3.15494e-09	11.3238
TARTE_PLASMA_CELL_VS_PLASMABLAST_DN	-0.202459	0.0012731	-6.36192	9.78195e-10	3.17582e-09	11.3168
GAUSSMANN_MLL_AF4_FUSION_TARGETS_B_UP	0.171786	-0.00142472	6.35704	1.00521e-09	3.26181e-09	11.2902
REACTOME_PHOSPHORYLATION_OF_EMI1	-0.336268	0.0113643	-6.3505	1.04257e-09	3.38128e-09	11.2546
REACTOME_INTERACTIONS_OF_REV_WITH_HOST_CELLULAR_PROTEINS	-0.265442	0.00874648	-6.34978	1.04678e-09	3.39318e-09	11.2506
SEITZ_NEOPLASTIC_TRANSFORMATION_BY_8P_DELETION_UP	0.23066	0.0065903	6.34939	1.04906e-09	3.39733e-09	11.2485
XU_HGF_TARGETS_REPRESSED_BY_AKT1_DN	0.119761	-0.000557005	6.34937	1.04915e-09	3.39733e-09	11.2484
RAY_TARGETS_OF_P210_BCR_ABL_FUSION_DN	0.224856	0.00187559	6.3486	1.05367e-09	3.4102e-09	11.2442
RODRIGUES_THYROID_CARCINOMA_ANAPLASTIC_DN	0.122658	-0.0169104	6.348	1.05718e-09	3.41979e-09	11.241
UDAYAKUMAR_MED1_TARGETS_UP	-0.165433	-0.00917622	-6.3476	1.05955e-09	3.42565e-09	11.2388
WP_DISORDERS_OF_THE_KREBS_CYCLE	-0.328807	-0.0252518	-6.34714	1.0623e-09	3.43278e-09	11.2362
LEE_TARGETS_OF_PTCH1_AND_SUFU_UP	0.157973	-0.00161451	6.34437	1.07879e-09	3.48424e-09	11.2212
PID_TCR_JNK_PATHWAY	0.216766	0.0046615	6.34318	1.086e-09	3.50571e-09	11.2147
REACTOME_CLASS_B_2_SECRETIN_FAMILY_RECEPTORS_	0.133344	0.0222415	6.34272	1.08876e-09	3.5128e-09	11.2122
REACTOME_PHOSPHATE_BOND_HYDROLYSIS_BY_NUDT_PROTEINS	-0.274972	-0.0205564	-6.34113	1.09849e-09	3.54235e-09	11.2035
BIOCARTA_GATA3_PATHWAY	0.229278	-0.0139802	6.34069	1.10117e-09	3.54917e-09	11.2011
REACTOME_NOTCH3_INTRACELLULAR_DOMAIN_REGULATES_TRANSCRIPTION	0.192542	-0.00673934	6.33936	1.10937e-09	3.57375e-09	11.1939
CHANG_IMMORTALIZED_BY_HPV31_UP	0.120045	0.00371199	6.339	1.11156e-09	3.57895e-09	11.192
BIOCARTA_NOS1_PATHWAY	0.192548	-0.0112915	6.33381	1.14417e-09	3.68203e-09	11.1637
REACTOME_CA2_ACTIVATED_K_CHANNELS	0.245477	0.00586649	6.33329	1.14751e-09	3.69088e-09	11.1609
MARKEY_RB1_ACUTE_LOF_UP	-0.200594	0.00338725	-6.33301	1.14929e-09	3.6947e-09	11.1594
REACTOME_VASOPRESSIN_LIKE_RECEPTORS	0.294221	0.0248721	6.3308	1.16349e-09	3.73843e-09	11.1474
TSENG_ADIPOGENIC_POTENTIAL_UP	0.166798	0.00701229	6.32901	1.17517e-09	3.77399e-09	11.1376
ELVIDGE_HYPOXIA_UP	0.183456	-0.00275782	6.32713	1.18749e-09	3.8116e-09	11.1274
REACTOME_ALPHA_OXIDATION_OF_PHYTANATE	-0.335802	-0.0219379	-6.32691	1.18898e-09	3.81442e-09	11.1262
NADELLA_PRKAR1A_TARGETS_UP	0.232033	0.00427897	6.32594	1.19539e-09	3.83302e-09	11.1209
REACTOME_DEGRADATION_OF_GLI1_BY_THE_PROTEASOME	-0.264116	-0.00583925	-6.32536	1.19923e-09	3.84334e-09	11.1178
BAKER_HEMATOPOIESIS_STAT3_TARGETS	0.218472	0.00660665	6.32351	1.21167e-09	3.88121e-09	11.1077
REACTOME_SUMOYLATION_OF_SUMOYLATION_PROTEINS	-0.260948	0.00351035	-6.31801	1.24928e-09	3.99963e-09	11.0779
REACTOME_BRANCHED_CHAIN_AMINO_ACID_CATABOLISM	-0.222483	-0.021753	-6.3123	1.28955e-09	4.12644e-09	11.0469
REACTOME_CELLULAR_RESPONSE_TO_HYPOXIA	-0.229229	-0.00770905	-6.31101	1.29879e-09	4.15387e-09	11.0399
KOBAYASHI_EGFR_SIGNALING_24HR_DN	-0.24348	0.0154002	-6.30996	1.30639e-09	4.17603e-09	11.0342
REACTOME_MISMATCH_REPAIR	-0.26916	-0.000798733	-6.30986	1.30711e-09	4.17617e-09	11.0337
WP_CONTROL_OF_IMMUNE_TOLERANCE_BY_VASOACTIVE_INTESTINAL_PEPTIDE	0.329678	0.00930789	6.3032	1.3564e-09	4.33143e-09	10.9975
PID_HEDGEHOG_2PATHWAY	0.216001	0.00921575	6.30293	1.3584e-09	4.3356e-09	10.9961
GOBERT_OLIGODENDROCYTE_DIFFERENTIATION_UP	-0.201675	0.00564237	-6.30197	1.36565e-09	4.35652e-09	10.9909
LOPEZ_MESOTELIOMA_SURVIVAL_TIME_DN	0.329239	-0.00425972	6.29917	1.38701e-09	4.42239e-09	10.9757
WP_B_CELL_RECEPTOR_SIGNALING_PATHWAY	0.18648	0.00172323	6.2979	1.39685e-09	4.45147e-09	10.9688
HOLLEMAN_ASPARAGINASE_RESISTANCE_ALL_DN	-0.237039	-0.0123955	-6.29572	1.41384e-09	4.50331e-09	10.957
REACTOME_ORGANELLE_BIOGENESIS_AND_MAINTENANCE	-0.137538	-0.0115766	-6.29438	1.4244e-09	4.53463e-09	10.9498
YU_MYC_TARGETS_DN	0.244671	0.00620696	6.29348	1.43148e-09	4.55483e-09	10.9449
WP_ROBO4_AND_VEGF_SIGNALING_PATHWAYS_CROSSTALK	0.295124	0.0175615	6.29257	1.43873e-09	4.57556e-09	10.94
HOFMANN_MYELODYSPLASTIC_SYNDROM_HIGH_RISK_DN	0.186577	0.00433454	6.29096	1.45163e-09	4.61423e-09	10.9313
XU_RESPONSE_TO_TRETINOIN_AND_NSC682994_DN	-0.288569	0.00332742	-6.28843	1.47209e-09	4.67574e-09	10.9176
WUNDER_INFLAMMATORY_RESPONSE_AND_CHOLESTEROL_DN	0.272248	0.00354672	6.28838	1.47248e-09	4.67574e-09	10.9173
WP_AGERAGE_PATHWAY	0.173279	0.00402669	6.28801	1.47551e-09	4.68297e-09	10.9153
AMIT_EGF_RESPONSE_120_HELA	0.194538	0.00248157	6.28561	1.49528e-09	4.7433e-09	10.9023
SCHMIDT_POR_TARGETS_IN_LIMB_BUD_DN	0.238539	0.00735315	6.28247	1.52148e-09	4.82395e-09	10.8854
RICKMAN_TUMOR_DIFFERENTIATED_MODERATELY_VS_POORLY_UP	0.171266	0.00242612	6.28208	1.52479e-09	4.832e-09	10.8833
PID_AVB3_OPN_PATHWAY	0.216766	0.00710279	6.28048	1.53834e-09	4.87246e-09	10.8746
REACTOME_SIGNAL_REGULATORY_PROTEIN_FAMILY_INTERACTIONS	0.257217	-0.0116512	6.28001	1.54236e-09	4.88269e-09	10.8721
REACTOME_INTERLEUKIN_35_SIGNALLING	0.299708	-0.000755099	6.26865	1.64242e-09	5.19682e-09	10.8107
BENPORATH_CYCLING_GENES	-0.153855	-0.00337668	-6.267	1.65749e-09	5.24185e-09	10.8018
BIOCARTA_EIF2_PATHWAY	-0.26521	-0.00438611	-6.26566	1.66981e-09	5.27812e-09	10.7946
REACTOME_FGFR1B_LIGAND_BINDING_AND_ACTIVATION	0.323936	0.0134745	6.26	1.72281e-09	5.4429e-09	10.764
GHANDHI_BYSTANDER_IRRADIATION_UP	0.211762	0.00767498	6.25904	1.73193e-09	5.46892e-09	10.7589
KEGG_GLYOXYLATE_AND_DICARBOXYLATE_METABOLISM	-0.253603	-0.0237461	-6.25487	1.77232e-09	5.59111e-09	10.7364
STEIN_ESRRA_TARGETS_UP	-0.151935	-0.0111341	-6.25486	1.77242e-09	5.59111e-09	10.7363
LEE_DOUBLE_POLAR_THYMOCYTE	0.157477	0.00153544	6.25287	1.79203e-09	5.65011e-09	10.7256
REACTOME_CATION_COUPLED_CHLORIDE_COTRANSPORTERS	0.23815	0.00876166	6.25262	1.79446e-09	5.65491e-09	10.7243
RADAEVA_RESPONSE_TO_IFNA1_DN	0.267496	0.00853958	6.24877	1.83303e-09	5.77354e-09	10.7035
REACTOME_CHOLESTEROL_BIOSYNTHESIS	-0.308534	-0.00992863	-6.24784	1.84241e-09	5.80013e-09	10.6985
GROSS_ELK3_TARGETS_UP	0.183206	0.000192728	6.24739	1.84695e-09	5.81149e-09	10.6961
VANASSE_BCL2_TARGETS_UP	0.169054	0.0044087	6.24711	1.84985e-09	5.8177e-09	10.6946
LUCAS_HNF4A_TARGETS_DN	0.320207	0.0169647	6.2462	1.85913e-09	5.84393e-09	10.6897
BIOCARTA_TCYTOTOXIC_PATHWAY	0.3929	0.0159047	6.24499	1.87155e-09	5.87999e-09	10.6832
FEVR_CTNNB1_TARGETS_UP	0.124549	0.0013625	6.24487	1.87281e-09	5.88097e-09	10.6825
BIOCARTA_PLCE_PATHWAY	0.218659	-0.00672626	6.24241	1.89837e-09	5.95823e-09	10.6693
ZHANG_GATA6_TARGETS_DN	0.147758	-0.00318536	6.23701	1.95573e-09	6.13518e-09	10.6403
REACTOME_METABOLISM_OF_POLYAMINES	-0.276453	-0.00107436	-6.23551	1.97201e-09	6.18314e-09	10.6322
BIOCARTA_FCER1_PATHWAY	0.17131	0.00417466	6.23239	2.00619e-09	6.28713e-09	10.6154
TURASHVILI_BREAST_DUCTAL_CARCINOMA_VS_LOBULAR_NORMAL_DN	0.175236	0.00548604	6.22986	2.03434e-09	6.37214e-09	10.6018
REACTOME_PENTOSE_PHOSPHATE_PATHWAY	-0.289119	-0.0056222	-6.22889	2.04524e-09	6.40309e-09	10.5966
DAIRKEE_CANCER_PRONE_RESPONSE_BPA	-0.165324	-0.00870341	-6.22451	2.09511e-09	6.5559e-09	10.5731
PID_NECTIN_PATHWAY	0.230764	0.00484914	6.2244	2.09637e-09	6.55656e-09	10.5725
WU_APOPTOSIS_BY_CDKN1A_NOT_VIA_TP53	-0.300105	0.0017887	-6.2241	2.09986e-09	6.56418e-09	10.5708
WP_THYMIC_STROMAL_LYMPHOPOIETIN_TSLP_SIGNALING_PATHWAY	0.194882	0.00210239	6.22241	2.11946e-09	6.62211e-09	10.5618
HADDAD_T_LYMPHOCYTE_AND_NK_PROGENITOR_UP	0.148083	-0.00508243	6.22102	2.13571e-09	6.66954e-09	10.5543
KLEIN_PRIMARY_EFFUSION_LYMPHOMA_DN	0.24313	0.0122559	6.22083	2.13798e-09	6.67328e-09	10.5533
DING_LUNG_CANCER_MUTATED_SIGNIFICANTLY	0.179494	-0.000705722	6.21774	2.17452e-09	6.78394e-09	10.5367
PID_IL5_PATHWAY	0.259794	0.00860505	6.21294	2.23273e-09	6.96205e-09	10.511
SCHLOSSER_SERUM_RESPONSE_UP	0.145827	-0.000685702	6.21243	2.23893e-09	6.97789e-09	10.5083
[truncated: 4,229 more rows]

## Sheet: Table S3. LigandReceptorInt
Interaction	ECM-Low vs ECM-High Fold Change	ECM-Low vs ECM-High_pvaladj	Receptor.ApprovedSymbol	Ligand.ApprovedSymbol	Receptor.Group	Ligand.Name	Receptor.Name	Pair.Evidence	Division_Lig	Category_Lig	Synonyms_Lig	HGNC_IDs_Lig	HGNC_IDs.Links_Lig	UniProt_IDs_Lig	Refseq_IDs_Lig	Orthology_Lig	Notes_Lig	Division_Rec	Category_Rec	Gene.Name_Rec	Synonyms_Rec	HGNC_IDs_Rec	HGNC_IDs.Links_Rec	UniProt_IDs_Rec	Refseq_IDs_Rec	Orthology_Rec	Notes_Rec
AGRN_ATP1A3	1.07806	1	ATP1A3	AGRN	Na_K ATPase	agrin	ATPase, Na+/K+ transporting, alpha 3 polypeptide	literature supported	Core matrisome	Glycoproteins	FLJ45064	329	329	H0Y5U1:O00468	NP_940978.2:XP_005244806.1:XP_006710696.1	Mouse:Agrn|		NA	NA	NA	NA	NA	NA	NA	NA	NA	NA
AGRN_LRP4	1.07341	1	LRP4	AGRN	Lipoprotein	agrin	low density lipoprotein receptor-related protein 4	literature supported	Core matrisome	Glycoproteins	FLJ45064	329	329	H0Y5U1:O00468	NP_940978.2:XP_005244806.1:XP_006710696.1	Mouse:Agrn|		NA	NA	NA	NA	NA	NA	NA	NA	NA	NA
AGRN_MUSK	1.12451	1	MUSK	AGRN	Acetylcholine Rec.	agrin	muscle, skeletal, receptor tyrosine kinase	literature supported	Core matrisome	Glycoproteins	FLJ45064	329	329	H0Y5U1:O00468	NP_940978.2:XP_005244806.1:XP_006710696.1	Mouse:Agrn|		NA	NA	NA	NA	NA	NA	NA	NA	NA	NA
BGN_LY96	1.24029	3.20843e-13	LY96	BGN	TLR	biglycan	lymphocyte antigen 96	putative	Core matrisome	Proteoglycans	DSPG1|PG-S1|PGI|SLRR1A	1044	1044	C9JKG1:P21810	NP_001702.1	Mouse:Bgn|		NA	NA	NA	NA	NA	NA	NA	NA	NA	NA
BGN_TLR1	1.1847	2.25298e-14	TLR1	BGN	TLR	biglycan	toll-like receptor 1	putative	Core matrisome	Proteoglycans	DSPG1|PG-S1|PGI|SLRR1A	1044	1044	C9JKG1:P21810	NP_001702.1	Mouse:Bgn|		NA	NA	NA	NA	NA	NA	NA	NA	NA	NA
BGN_TLR2	1.21561	2.53055e-23	TLR2	BGN	TLR	biglycan	toll-like receptor 2	literature supported	Core matrisome	Proteoglycans	DSPG1|PG-S1|PGI|SLRR1A	1044	1044	C9JKG1:P21810	NP_001702.1	Mouse:Bgn|		NA	NA	NA	NA	NA	NA	NA	NA	NA	NA
BGN_TLR4	1.2679	7.66579e-20	TLR4	BGN	TLR	biglycan	toll-like receptor 4	literature supported	Core matrisome	Proteoglycans	DSPG1|PG-S1|PGI|SLRR1A	1044	1044	C9JKG1:P21810	NP_001702.1	Mouse:Bgn|		NA	NA	NA	NA	NA	NA	NA	NA	NA	NA
COL11A1_DDR1	1.31173	2.72089e-18	DDR1	COL11A1	DDR	collagen, type XI, alpha 1	discoidin domain receptor tyrosine kinase 1	literature supported	Core matrisome	Collagens	CO11A1|COLL6|STL2	2186	2186	C9JMN2:H7C381:P12107	NP_001177638.1:NP_001845.3:NP_542196.2:NP_542197.3	Mouse:Col11a1|		NA	NA	NA	NA	NA	NA	NA	NA	NA	NA
COL11A1_ITGA2	1.40376	1.2004e-20	ITGA2	COL11A1	Integrin Rec.	collagen, type XI, alpha 1	integrin, alpha 2 (CD49B, alpha 2 subunit of VLA-2 receptor)	putative	Core matrisome	Collagens	CO11A1|COLL6|STL2	2186	2186	C9JMN2:H7C381:P12107	NP_001177638.1:NP_001845.3:NP_542196.2:NP_542197.3	Mouse:Col11a1|		NA	NA	NA	NA	NA	NA	NA	NA	NA	NA
COL11A1_ITGB1	1.37274	1.05851e-22	ITGB1	COL11A1	Integrin Rec.	collagen, type XI, alpha 1	integrin, beta 1 (fibronectin receptor, beta polypeptide, antigen CD29 includes MDF2, MSK12)	putative	Core matrisome	Collagens	CO11A1|COLL6|STL2	2186	2186	C9JMN2:H7C381:P12107	NP_001177638.1:NP_001845.3:NP_542196.2:NP_542197.3	Mouse:Col11a1|		NA	NA	NA	NA	NA	NA	NA	NA	NA	NA
COL14A1_CD44	1.25823	2.09129e-23	CD44	COL14A1	HA Rec.	collagen, type XIV, alpha 1	CD44 molecule (Indian blood group)	literature supported	Core matrisome	Collagens	UND	2191	2191	H0YBB2:J3QT75:J3QT83:Q05707:Q4G0W3	NP_066933.1:XP_005251116.1:XP_006716714.1	Mouse:Col14a1|	FACIT	NA	NA	NA	NA	NA	NA	NA	NA	NA	NA
COL18A1_GPC1	1.12519	2.3977e-06	GPC1	COL18A1	Platelet Function	collagen, type XVIII, alpha 1	glypican 1	literature supported	Core matrisome	Collagens	FLJ27325|FLJ34914|KNO|KNO1|MGC74745	2195	2195	H7BXV5:H7C457:P39060	NP_085059.2:NP_569712.2	Mouse:Col18a1|	Basement Membrane	Matrisome-associated	ECM-affiliated Proteins	glypican 1	FLJ38078|glypican	4449	4449	C9J4Y6:H7BZE9:H7BZL4:H7C024:H7C410:P35052	NP_002072.2	Mouse:Gpc1|	Glypican
COL18A1_GPC4	1.17192	2.72972e-10	GPC4	COL18A1	Glypican	collagen, type XVIII, alpha 1	glypican 4	literature supported	Core matrisome	Collagens	FLJ27325|FLJ34914|KNO|KNO1|MGC74745	2195	2195	H7BXV5:H7C457:P39060	NP_085059.2:NP_569712.2	Mouse:Col18a1|	Basement Membrane	Matrisome-associated	ECM-affiliated Proteins	glypican 4	K-glypican	4452	4452	B4E2C0:O75487	NP_001439.2	Mouse:Gpc4|	Glypican
COL18A1_ITGA5	1.19196	3.77642e-20	ITGA5	COL18A1	Integrin Rec.	collagen, type XVIII, alpha 1	integrin, alpha 5 (fibronectin receptor, alpha polypeptide)	literature supported	Core matrisome	Collagens	FLJ27325|FLJ34914|KNO|KNO1|MGC74745	2195	2195	H7BXV5:H7C457:P39060	NP_085059.2:NP_569712.2	Mouse:Col18a1|	Basement Membrane	NA	NA	NA	NA	NA	NA	NA	NA	NA	NA
COL18A1_ITGB1	1.14648	8.27599e-20	ITGB1	COL18A1	Integrin Rec.	collagen, type XVIII, alpha 1	integrin, beta 1 (fibronectin receptor, beta polypeptide, antigen CD29 includes MDF2, MSK12)	literature supported	Core matrisome	Collagens	FLJ27325|FLJ34914|KNO|KNO1|MGC74745	2195	2195	H7BXV5:H7C457:P39060	NP_085059.2:NP_569712.2	Mouse:Col18a1|	Basement Membrane	NA	NA	NA	NA	NA	NA	NA	NA	NA	NA
COL18A1_KDR	1.20172	1.41688e-20	KDR	COL18A1	VEGF	collagen, type XVIII, alpha 1	kinase insert domain receptor (a type III receptor tyrosine kinase)	literature supported	Core matrisome	Collagens	FLJ27325|FLJ34914|KNO|KNO1|MGC74745	2195	2195	H7BXV5:H7C457:P39060	NP_085059.2:NP_569712.2	Mouse:Col18a1|	Basement Membrane	NA	NA	NA	NA	NA	NA	NA	NA	NA	NA
COL1A1_CD36	1.27023	1.62425e-18	CD36	COL1A1	Platelet Function	collagen, type I, alpha 1	CD36 molecule (thrombospondin receptor)	literature supported	Core matrisome	Collagens	OI4	2197	2197	I3L3H7:P02452	NP_000079.2	Mouse:Col1a1|		NA	NA	NA	NA	NA	NA	NA	NA	NA	NA
COL1A1_CD44	1.18668	1.06438e-21	CD44	COL1A1	HA Rec.	collagen, type I, alpha 1	CD44 molecule (Indian blood group)	literature supported	Core matrisome	Collagens	OI4	2197	2197	I3L3H7:P02452	NP_000079.2	Mouse:Col1a1|		NA	NA	NA	NA	NA	NA	NA	NA	NA	NA
COL1A1_CD93	1.30807	4.34308e-37	CD93	COL1A1	Adhesion	collagen, type I, alpha 1	CD93 molecule	literature supported	Core matrisome	Collagens	OI4	2197	2197	I3L3H7:P02452	NP_000079.2	Mouse:Col1a1|		NA	NA	NA	NA	NA	NA	NA	NA	NA	NA
COL1A1_DDR1	1.15914	1.11027e-19	DDR1	COL1A1	DDR	collagen, type I, alpha 1	discoidin domain receptor tyrosine kinase 1	literature supported	Core matrisome	Collagens	OI4	2197	2197	I3L3H7:P02452	NP_000079.2	Mouse:Col1a1|		NA	NA	NA	NA	NA	NA	NA	NA	NA	NA
COL1A1_DDR2	1.46594	5.27092e-30	DDR2	COL1A1	DDR	collagen, type I, alpha 1	discoidin domain receptor tyrosine kinase 2	literature supported	Core matrisome	Collagens	OI4	2197	2197	I3L3H7:P02452	NP_000079.2	Mouse:Col1a1|		NA	NA	NA	NA	NA	NA	NA	NA	NA	NA
COL1A1_FLT4	1.31069	8.80643e-38	FLT4	COL1A1	VEGF	collagen, type I, alpha 1	fms-related tyrosine kinase 4	putative	Core matrisome	Collagens	OI4	2197	2197	I3L3H7:P02452	NP_000079.2	Mouse:Col1a1|		NA	NA	NA	NA	NA	NA	NA	NA	NA	NA
COL1A1_ITGA1	1.29122	3.62455e-36	ITGA1	COL1A1	Integrin Rec.	collagen, type I, alpha 1	integrin, alpha 1	putative	Core matrisome	Collagens	OI4	2197	2197	I3L3H7:P02452	NP_000079.2	Mouse:Col1a1|		NA	NA	NA	NA	NA	NA	NA	NA	NA	NA
COL1A1_ITGA11	1.49306	2.19546e-36	ITGA11	COL1A1	Integrin Rec.	collagen, type I, alpha 1	integrin, alpha 11	literature supported	Core matrisome	Collagens	OI4	2197	2197	I3L3H7:P02452	NP_000079.2	Mouse:Col1a1|		NA	NA	NA	NA	NA	NA	NA	NA	NA	NA
COL1A1_ITGA2	1.23925	6.34804e-20	ITGA2	COL1A1	Integrin Rec.	collagen, type I, alpha 1	integrin, alpha 2 (CD49B, alpha 2 subunit of VLA-2 receptor)	literature supported	Core matrisome	Collagens	OI4	2197	2197	I3L3H7:P02452	NP_000079.2	Mouse:Col1a1|		NA	NA	NA	NA	NA	NA	NA	NA	NA	NA
COL1A1_ITGA5	1.26133	3.20536e-27	ITGA5	COL1A1	Integrin Rec.	collagen, type I, alpha 1	integrin, alpha 5 (fibronectin receptor, alpha polypeptide)	literature supported	Core matrisome	Collagens	OI4	2197	2197	I3L3H7:P02452	NP_000079.2	Mouse:Col1a1|		NA	NA	NA	NA	NA	NA	NA	NA	NA	NA
COL1A1_ITGAV	1.22705	1.4868e-29	ITGAV	COL1A1	Integrin Rec.	collagen, type I, alpha 1	integrin, alpha V	putative	Core matrisome	Collagens	OI4	2197	2197	I3L3H7:P02452	NP_000079.2	Mouse:Col1a1|		NA	NA	NA	NA	NA	NA	NA	NA	NA	NA
COL1A1_ITGB1	1.21525	6.36094e-34	ITGB1	COL1A1	Integrin Rec.	collagen, type I, alpha 1	integrin, beta 1 (fibronectin receptor, beta polypeptide, antigen CD29 includes MDF2, MSK12)	literature supported	Core matrisome	Collagens	OI4	2197	2197	I3L3H7:P02452	NP_000079.2	Mouse:Col1a1|		NA	NA	NA	NA	NA	NA	NA	NA	NA	NA
COL1A1_TMPRSS6	1.3072	0.000548348	TMPRSS6	COL1A1	Serine Proteinase	collagen, type I, alpha 1	transmembrane protease, serine 6	literature supported	Core matrisome	Collagens	OI4	2197	2197	I3L3H7:P02452	NP_000079.2	Mouse:Col1a1|		NA	NA	NA	NA	NA	NA	NA	NA	NA	NA
COL1A2_CD36	1.26413	4.08002e-18	CD36	COL1A2	Platelet Function	collagen, type I, alpha 2	CD36 molecule (thrombospondin receptor)	literature supported	Core matrisome	Collagens	OI4	2198	2198	P08123	NP_000080.2	Mouse:Col1a2|		NA	NA	NA	NA	NA	NA	NA	NA	NA	NA
COL1A2_CD44	1.18136	1.10322e-21	CD44	COL1A2	HA Rec.	collagen, type I, alpha 2	CD44 molecule (Indian blood group)	literature supported	Core matrisome	Collagens	OI4	2198	2198	P08123	NP_000080.2	Mouse:Col1a2|		NA	NA	NA	NA	NA	NA	NA	NA	NA	NA
COL1A2_CD93	1.30208	3.5225e-37	CD93	COL1A2	Adhesion	collagen, type I, alpha 2	CD93 molecule	literature supported	Core matrisome	Collagens	OI4	2198	2198	P08123	NP_000080.2	Mouse:Col1a2|		NA	NA	NA	NA	NA	NA	NA	NA	NA	NA
COL1A2_FLT4	1.30495	2.77134e-38	FLT4	COL1A2	VEGF	collagen, type I, alpha 2	fms-related tyrosine kinase 4	putative	Core matrisome	Collagens	OI4	2198	2198	P08123	NP_000080.2	Mouse:Col1a2|		NA	NA	NA	NA	NA	NA	NA	NA	NA	NA
COL1A2_ITGA1	1.28473	4.03986e-35	ITGA1	COL1A2	Integrin Rec.	collagen, type I, alpha 2	integrin, alpha 1	putative	Core matrisome	Collagens	OI4	2198	2198	P08123	NP_000080.2	Mouse:Col1a2|		NA	NA	NA	NA	NA	NA	NA	NA	NA	NA
COL1A2_ITGA11	1.48587	7.02346e-36	ITGA11	COL1A2	Integrin Rec.	collagen, type I, alpha 2	integrin, alpha 11	putative	Core matrisome	Collagens	OI4	2198	2198	P08123	NP_000080.2	Mouse:Col1a2|		NA	NA	NA	NA	NA	NA	NA	NA	NA	NA
COL1A2_ITGA2	1.23355	1.30485e-19	ITGA2	COL1A2	Integrin Rec.	collagen, type I, alpha 2	integrin, alpha 2 (CD49B, alpha 2 subunit of VLA-2 receptor)	literature supported	Core matrisome	Collagens	OI4	2198	2198	P08123	NP_000080.2	Mouse:Col1a2|		NA	NA	NA	NA	NA	NA	NA	NA	NA	NA
COL1A2_ITGA2B	1.14531	5.86432e-06	ITGA2B	COL1A2	Integrin Rec.	collagen, type I, alpha 2	integrin, alpha 2b (platelet glycoprotein IIb of IIb/IIIa complex, antigen CD41)	literature supported	Core matrisome	Collagens	OI4	2198	2198	P08123	NP_000080.2	Mouse:Col1a2|		NA	NA	NA	NA	NA	NA	NA	NA	NA	NA
COL1A2_ITGAV	1.22119	8.54376e-29	ITGAV	COL1A2	Integrin Rec.	collagen, type I, alpha 2	integrin, alpha V	putative	Core matrisome	Collagens	OI4	2198	2198	P08123	NP_000080.2	Mouse:Col1a2|		NA	NA	NA	NA	NA	NA	NA	NA	NA	NA
COL1A2_ITGB1	1.20944	5.48151e-33	ITGB1	COL1A2	Integrin Rec.	collagen, type I, alpha 2	integrin, beta 1 (fibronectin receptor, beta polypeptide, antigen CD29 includes MDF2, MSK12)	putative	Core matrisome	Collagens	OI4	2198	2198	P08123	NP_000080.2	Mouse:Col1a2|		NA	NA	NA	NA	NA	NA	NA	NA	NA	NA
COL1A2_ITGB3	1.4508	8.68446e-32	ITGB3	COL1A2	Integrin Rec.	collagen, type I, alpha 2	integrin, beta 3 (platelet glycoprotein IIIa, antigen CD61)	literature supported	Core matrisome	Collagens	OI4	2198	2198	P08123	NP_000080.2	Mouse:Col1a2|		NA	NA	NA	NA	NA	NA	NA	NA	NA	NA
COL3A1_DDR1	1.1519	7.72966e-19	DDR1	COL3A1	DDR	collagen, type III, alpha 1	discoidin domain receptor tyrosine kinase 1	literature supported	Core matrisome	Collagens	EDS4A|FLJ34534	2201	2201	E7ENY8:H7C435:P02461	NP_000081.1	Mouse:Col3a1|		NA	NA	NA	NA	NA	NA	NA	NA	NA	NA
COL3A1_DDR2	1.4553	6.57123e-29	DDR2	COL3A1	DDR	collagen, type III, alpha 1	discoidin domain receptor tyrosine kinase 2	literature supported	Core matrisome	Collagens	EDS4A|FLJ34534	2201	2201	E7ENY8:H7C435:P02461	NP_000081.1	Mouse:Col3a1|		NA	NA	NA	NA	NA	NA	NA	NA	NA	NA
COL3A1_ITGA2	1.23041	2.19248e-18	ITGA2	COL3A1	Integrin Rec.	collagen, type III, alpha 1	integrin, alpha 2 (CD49B, alpha 2 subunit of VLA-2 receptor)	putative	Core matrisome	Collagens	EDS4A|FLJ34534	2201	2201	E7ENY8:H7C435:P02461	NP_000081.1	Mouse:Col3a1|		NA	NA	NA	NA	NA	NA	NA	NA	NA	NA
COL3A1_ITGB1	1.20684	1.58296e-29	ITGB1	COL3A1	Integrin Rec.	collagen, type III, alpha 1	integrin, beta 1 (fibronectin receptor, beta polypeptide, antigen CD29 includes MDF2, MSK12)	putative	Core matrisome	Collagens	EDS4A|FLJ34534	2201	2201	E7ENY8:H7C435:P02461	NP_000081.1	Mouse:Col3a1|		NA	NA	NA	NA	NA	NA	NA	NA	NA	NA
COL3A1_MAG	1.68185	0.186518	MAG	COL3A1	MAG	collagen, type III, alpha 1	myelin associated glycoprotein	literature supported	Core matrisome	Collagens	EDS4A|FLJ34534	2201	2201	E7ENY8:H7C435:P02461	NP_000081.1	Mouse:Col3a1|		NA	NA	NA	NA	NA	NA	NA	NA	NA	NA
COL4A1_CD47	1.11733	1.16837e-18	CD47	COL4A1	Calcium	collagen, type IV, alpha 1	CD47 molecule	putative	Core matrisome	Collagens	arresten	2202	2202	F5H5K0:P02462	NP_001836.2	Mouse:Col4a1|	Basement Membrane	NA	NA	NA	NA	NA	NA	NA	NA	NA	NA
COL4A1_CD93	1.21336	7.70699e-25	CD93	COL4A1	Adhesion	collagen, type IV, alpha 1	CD93 molecule	literature supported	Core matrisome	Collagens	arresten	2202	2202	F5H5K0:P02462	NP_001836.2	Mouse:Col4a1|	Basement Membrane	NA	NA	NA	NA	NA	NA	NA	NA	NA	NA
COL4A1_ITGA1	1.19683	2.70894e-23	ITGA1	COL4A1	Integrin Rec.	collagen, type IV, alpha 1	integrin, alpha 1	literature supported	Core matrisome	Collagens	arresten	2202	2202	F5H5K0:P02462	NP_001836.2	Mouse:Col4a1|	Basement Membrane	NA	NA	NA	NA	NA	NA	NA	NA	NA	NA
COL4A1_ITGA2	1.14674	1.26356e-08	ITGA2	COL4A1	Integrin Rec.	collagen, type IV, alpha 1	integrin, alpha 2 (CD49B, alpha 2 subunit of VLA-2 receptor)	putative	Core matrisome	Collagens	arresten	2202	2202	F5H5K0:P02462	NP_001836.2	Mouse:Col4a1|	Basement Membrane	NA	NA	NA	NA	NA	NA	NA	NA	NA	NA
COL4A1_ITGAV	1.1376	5.86069e-16	ITGAV	COL4A1	Integrin Rec.	collagen, type IV, alpha 1	integrin, alpha V	literature supported	Core matrisome	Collagens	arresten	2202	2202	F5H5K0:P02462	NP_001836.2	Mouse:Col4a1|	Basement Membrane	NA	NA	NA	NA	NA	NA	NA	NA	NA	NA
COL4A1_ITGB1	1.12688	4.41022e-20	ITGB1	COL4A1	Integrin Rec.	collagen, type IV, alpha 1	integrin, beta 1 (fibronectin receptor, beta polypeptide, antigen CD29 includes MDF2, MSK12)	literature supported	Core matrisome	Collagens	arresten	2202	2202	F5H5K0:P02462	NP_001836.2	Mouse:Col4a1|	Basement Membrane	NA	NA	NA	NA	NA	NA	NA	NA	NA	NA
COL4A1_ITGB8	1.06548	1	ITGB8	COL4A1	Integrin Rec.	collagen, type IV, alpha 1	integrin, beta 8	literature supported	Core matrisome	Collagens	arresten	2202	2202	F5H5K0:P02462	NP_001836.2	Mouse:Col4a1|	Basement Membrane	NA	NA	NA	NA	NA	NA	NA	NA	NA	NA
COL4A2_CD93	1.21627	1.81021e-24	CD93	COL4A2	Adhesion	collagen, type IV, alpha 2	CD93 molecule	literature supported	Core matrisome	Collagens	DKFZp686I14213|FLJ22259	2203	2203	A2A352:P08572	NP_001837.2	Mouse:Col4a2|	Basement Membrane	NA	NA	NA	NA	NA	NA	NA	NA	NA	NA
COL4A3_CD47	1.20136	0.015505	CD47	COL4A3	Calcium	collagen, type IV, alpha 3 (Goodpasture antigen)	CD47 molecule	literature supported	Core matrisome	Collagens	-	2204	2204	H7BXM4:Q01955	NP_000082.2	Mouse:Col4a3|	Basement Membrane	NA	NA	NA	NA	NA	NA	NA	NA	NA	NA
COL4A3_CD93	1.31758	4.11764e-07	CD93	COL4A3	Adhesion	collagen, type IV, alpha 3 (Goodpasture antigen)	CD93 molecule	literature supported	Core matrisome	Collagens	-	2204	2204	H7BXM4:Q01955	NP_000082.2	Mouse:Col4a3|	Basement Membrane	NA	NA	NA	NA	NA	NA	NA	NA	NA	NA
COL4A3_ITGA1	1.29519	2.08788e-06	ITGA1	COL4A3	Integrin Rec.	collagen, type IV, alpha 3 (Goodpasture antigen)	integrin, alpha 1	putative	Core matrisome	Collagens	-	2204	2204	H7BXM4:Q01955	NP_000082.2	Mouse:Col4a3|	Basement Membrane	NA	NA	NA	NA	NA	NA	NA	NA	NA	NA
COL4A3_ITGA2	1.25585	1.22341e-05	ITGA2	COL4A3	Integrin Rec.	collagen, type IV, alpha 3 (Goodpasture antigen)	integrin, alpha 2 (CD49B, alpha 2 subunit of VLA-2 receptor)	putative	Core matrisome	Collagens	-	2204	2204	H7BXM4:Q01955	NP_000082.2	Mouse:Col4a3|	Basement Membrane	NA	NA	NA	NA	NA	NA	NA	NA	NA	NA
COL4A3_ITGAV	1.23179	0.000267817	ITGAV	COL4A3	Integrin Rec.	collagen, type IV, alpha 3 (Goodpasture antigen)	integrin, alpha V	literature supported	Core matrisome	Collagens	-	2204	2204	H7BXM4:Q01955	NP_000082.2	Mouse:Col4a3|	Basement Membrane	NA	NA	NA	NA	NA	NA	NA	NA	NA	NA
COL4A3_ITGB1	1.21686	0.000812247	ITGB1	COL4A3	Integrin Rec.	collagen, type IV, alpha 3 (Goodpasture antigen)	integrin, beta 1 (fibronectin receptor, beta polypeptide, antigen CD29 includes MDF2, MSK12)	putative	Core matrisome	Collagens	-	2204	2204	H7BXM4:Q01955	NP_000082.2	Mouse:Col4a3|	Basement Membrane	NA	NA	NA	NA	NA	NA	NA	NA	NA	NA
COL4A4_CD47	1.15457	0.00860455	CD47	COL4A4	Calcium	collagen, type IV, alpha 4	CD47 molecule	putative	Core matrisome	Collagens	CA44	2206	2206	J3KNM7:P53420	NP_000083.3:XP_005246338.1	Mouse:Col4a4|	Basement Membrane	NA	NA	NA	NA	NA	NA	NA	NA	NA	NA
COL4A4_CD93	1.2594	4.25937e-08	CD93	COL4A4	Adhesion	collagen, type IV, alpha 4	CD93 molecule	literature supported	Core matrisome	Collagens	CA44	2206	2206	J3KNM7:P53420	NP_000083.3:XP_005246338.1	Mouse:Col4a4|	Basement Membrane	NA	NA	NA	NA	NA	NA	NA	NA	NA	NA
COL4A4_ITGA1	1.24166	1.04354e-07	ITGA1	COL4A4	Integrin Rec.	collagen, type IV, alpha 4	integrin, alpha 1	putative	Core matrisome	Collagens	CA44	2206	2206	J3KNM7:P53420	NP_000083.3:XP_005246338.1	Mouse:Col4a4|	Basement Membrane	NA	NA	NA	NA	NA	NA	NA	NA	NA	NA
COL4A4_ITGA2	1.19559	4.09364e-06	ITGA2	COL4A4	Integrin Rec.	collagen, type IV, alpha 4	integrin, alpha 2 (CD49B, alpha 2 subunit of VLA-2 receptor)	putative	Core matrisome	Collagens	CA44	2206	2206	J3KNM7:P53420	NP_000083.3:XP_005246338.1	Mouse:Col4a4|	Basement Membrane	NA	NA	NA	NA	NA	NA	NA	NA	NA	NA
COL4A4_ITGAV	1.1805	0.000130728	ITGAV	COL4A4	Integrin Rec.	collagen, type IV, alpha 4	integrin, alpha V	putative	Core matrisome	Collagens	CA44	2206	2206	J3KNM7:P53420	NP_000083.3:XP_005246338.1	Mouse:Col4a4|	Basement Membrane	NA	NA	NA	NA	NA	NA	NA	NA	NA	NA
COL4A4_ITGB1	1.16653	0.000300025	ITGB1	COL4A4	Integrin Rec.	collagen, type IV, alpha 4	integrin, beta 1 (fibronectin receptor, beta polypeptide, antigen CD29 includes MDF2, MSK12)	putative	Core matrisome	Collagens	CA44	2206	2206	J3KNM7:P53420	NP_000083.3:XP_005246338.1	Mouse:Col4a4|	Basement Membrane	NA	NA	NA	NA	NA	NA	NA	NA	NA	NA
COL5A1_ITGA1	1.32706	1.31131e-37	ITGA1	COL5A1	Integrin Rec.	collagen, type V, alpha 1	integrin, alpha 1	putative	Core matrisome	Collagens	-	2209	2209	H7BY82:P20908	NP_000084.3	Mouse:Col5a1|		NA	NA	NA	NA	NA	NA	NA	NA	NA	NA
COL5A1_ITGB1	1.24939	6.7586e-36	ITGB1	COL5A1	Integrin Rec.	collagen, type V, alpha 1	integrin, beta 1 (fibronectin receptor, beta polypeptide, antigen CD29 includes MDF2, MSK12)	putative	Core matrisome	Collagens	-	2209	2209	H7BY82:P20908	NP_000084.3	Mouse:Col5a1|		NA	NA	NA	NA	NA	NA	NA	NA	NA	NA
COL5A1_SDC3	1.26649	6.53024e-35	SDC3	COL5A1	Syndecan	collagen, type V, alpha 1	syndecan 3	literature supported	Core matrisome	Collagens	-	2209	2209	H7BY82:P20908	NP_000084.3	Mouse:Col5a1|		Matrisome-associated	ECM-affiliated Proteins	syndecan 3	SDCN|SYND3	10660	10660	D3DPN2:O75056	NP_055469.3	Mouse:Sdc3|	Syndecan
COL5A2_DDR1	1.16778	2.9859e-22	DDR1	COL5A2	DDR	collagen, type V, alpha 2	discoidin domain receptor tyrosine kinase 1	literature supported	Core matrisome	Collagens	MGC105115	2210	2210	P05997	NP_000384.2	Mouse:Col5a2|		NA	NA	NA	NA	NA	NA	NA	NA	NA	NA
COL5A2_ITGA1	1.30031	1.23911e-34	ITGA1	COL5A2	Integrin Rec.	collagen, type V, alpha 2	integrin, alpha 1	putative	Core matrisome	Collagens	MGC105115	2210	2210	P05997	NP_000384.2	Mouse:Col5a2|		NA	NA	NA	NA	NA	NA	NA	NA	NA	NA
COL5A2_ITGB1	1.22359	5.73175e-32	ITGB1	COL5A2	Integrin Rec.	collagen, type V, alpha 2	integrin, beta 1 (fibronectin receptor, beta polypeptide, antigen CD29 includes MDF2, MSK12)	putative	Core matrisome	Collagens	MGC105115	2210	2210	P05997	NP_000384.2	Mouse:Col5a2|		NA	NA	NA	NA	NA	NA	NA	NA	NA	NA
COL5A3_SDC3	1.28835	7.47629e-27	SDC3	COL5A3	Syndecan	collagen, type V, alpha 3	syndecan 3	literature supported	Core matrisome	Collagens	-	14864	14864	P25940	NP_056534.2	Mouse:Col5a3|		Matrisome-associated	ECM-affiliated Proteins	syndecan 3	SDCN|SYND3	10660	10660	D3DPN2:O75056	NP_055469.3	Mouse:Sdc3|	Syndecan
COL6A1_ITGA1	1.26478	9.8125e-27	ITGA1	COL6A1	Integrin Rec.	collagen, type VI, alpha 1	integrin, alpha 1	putative	Core matrisome	Collagens	OPLL	2211	2211	P12109	NP_001839.2	Mouse:Col6a1|		NA	NA	NA	NA	NA	NA	NA	NA	NA	NA
COL6A1_ITGA2	1.21252	2.34626e-14	ITGA2	COL6A1	Integrin Rec.	collagen, type VI, alpha 1	integrin, alpha 2 (CD49B, alpha 2 subunit of VLA-2 receptor)	putative	Core matrisome	Collagens	OPLL	2211	2211	P12109	NP_001839.2	Mouse:Col6a1|		NA	NA	NA	NA	NA	NA	NA	NA	NA	NA
COL6A1_ITGA6	1.14519	2.58446e-08	ITGA6	COL6A1	Integrin Rec.	collagen, type VI, alpha 1	integrin, alpha 6	putative	Core matrisome	Collagens	OPLL	2211	2211	P12109	NP_001839.2	Mouse:Col6a1|		NA	NA	NA	NA	NA	NA	NA	NA	NA	NA
COL6A1_ITGB1	1.1909	1.22221e-23	ITGB1	COL6A1	Integrin Rec.	collagen, type VI, alpha 1	integrin, beta 1 (fibronectin receptor, beta polypeptide, antigen CD29 includes MDF2, MSK12)	putative	Core matrisome	Collagens	OPLL	2211	2211	P12109	NP_001839.2	Mouse:Col6a1|		NA	NA	NA	NA	NA	NA	NA	NA	NA	NA
COL6A2_ITGA1	1.27112	2.14422e-31	ITGA1	COL6A2	Integrin Rec.	collagen, type VI, alpha 2	integrin, alpha 1	putative	Core matrisome	Collagens	DKFZp586E1322|FLJ46862|PP3610	2212	2212	C9JH44:H7C0M5:P12110	NP_001840.3:NP_478054.2:NP_478055.2	Mouse:Col6a2|		NA	NA	NA	NA	NA	NA	NA	NA	NA	NA
COL6A2_ITGA2	1.22044	1.86652e-17	ITGA2	COL6A2	Integrin Rec.	collagen, type VI, alpha 2	integrin, alpha 2 (CD49B, alpha 2 subunit of VLA-2 receptor)	putative	Core matrisome	Collagens	DKFZp586E1322|FLJ46862|PP3610	2212	2212	C9JH44:H7C0M5:P12110	NP_001840.3:NP_478054.2:NP_478055.2	Mouse:Col6a2|		NA	NA	NA	NA	NA	NA	NA	NA	NA	NA
COL6A2_ITGB1	1.19652	1.1513e-27	ITGB1	COL6A2	Integrin Rec.	collagen, type VI, alpha 2	integrin, beta 1 (fibronectin receptor, beta polypeptide, antigen CD29 includes MDF2, MSK12)	putative	Core matrisome	Collagens	DKFZp586E1322|FLJ46862|PP3610	2212	2212	C9JH44:H7C0M5:P12110	NP_001840.3:NP_478054.2:NP_478055.2	Mouse:Col6a2|		NA	NA	NA	NA	NA	NA	NA	NA	NA	NA
COL6A3_ITGA1	1.28858	5.20398e-34	ITGA1	COL6A3	Integrin Rec.	collagen, type VI, alpha 3	integrin, alpha 1	putative	Core matrisome	Collagens	DKFZp686D23123|DKFZp686K04147|DKFZp686N0262|FLJ347	2213	2213	C9JNG9:E7ENL6:E9PCV6:I3L392:P12111	NP_004360.2:NP_476505.3:NP_476506.3:NP_476507.3:NP_476508.2:XP_005246122.1	Mouse:Col6a3|		NA	NA	NA	NA	NA	NA	NA	NA	NA	NA
COL6A3_ITGA2	1.23539	8.60402e-19	ITGA2	COL6A3	Integrin Rec.	collagen, type VI, alpha 3	integrin, alpha 2 (CD49B, alpha 2 subunit of VLA-2 receptor)	putative	Core matrisome	Collagens	DKFZp686D23123|DKFZp686K04147|DKFZp686N0262|FLJ347	2213	2213	C9JNG9:E7ENL6:E9PCV6:I3L392:P12111	NP_004360.2:NP_476505.3:NP_476506.3:NP_476507.3:NP_476508.2:XP_005246122.1	Mouse:Col6a3|		NA	NA	NA	NA	NA	NA	NA	NA	NA	NA
COL6A3_ITGB1	1.21288	6.91183e-32	ITGB1	COL6A3	Integrin Rec.	collagen, type VI, alpha 3	integrin, beta 1 (fibronectin receptor, beta polypeptide, antigen CD29 includes MDF2, MSK12)	putative	Core matrisome	Collagens	DKFZp686D23123|DKFZp686K04147|DKFZp686N0262|FLJ347	2213	2213	C9JNG9:E7ENL6:E9PCV6:I3L392:P12111	NP_004360.2:NP_476505.3:NP_476506.3:NP_476507.3:NP_476508.2:XP_005246122.1	Mouse:Col6a3|		NA	NA	NA	NA	NA	NA	NA	NA	NA	NA
COL8A1_ITGA1	1.40197	3.51708e-28	ITGA1	COL8A1	Integrin Rec.	collagen, type VIII, alpha 1	integrin, alpha 1	literature supported	Core matrisome	Collagens	C3orf7|MGC9568	2215	2215	C9JTN9:P27658	NP_001841.2:NP_065084.2	Mouse:Col8a1|		NA	NA	NA	NA	NA	NA	NA	NA	NA	NA
COL8A1_ITGA2	1.35168	1.7326e-21	ITGA2	COL8A1	Integrin Rec.	collagen, type VIII, alpha 1	integrin, alpha 2 (CD49B, alpha 2 subunit of VLA-2 receptor)	literature supported	Core matrisome	Collagens	C3orf7|MGC9568	2215	2215	C9JTN9:P27658	NP_001841.2:NP_065084.2	Mouse:Col8a1|		NA	NA	NA	NA	NA	NA	NA	NA	NA	NA
COL9A2_MAG	1.6397	0.4019	MAG	COL9A2	MAG	collagen, type IX, alpha 2	myelin associated glycoprotein	literature supported	Core matrisome	Collagens	DJ39G22.4|EDM2|MED	2218	2218	B1AKJ1:B1AKJ3:H0Y409:Q14055	NP_001843.1:XP_006710428.1	Mouse:Col9a2|	FACIT	NA	NA	NA	NA	NA	NA	NA	NA	NA	NA
COLQ_MUSK	1.2643	1	MUSK	COLQ	Acetylcholine Rec.	collagen-like tail subunit (single strand of homotrimer) of asymmetric acetylcholinesterase	muscle, skeletal, receptor tyrosine kinase	literature supported	Core matrisome	Glycoproteins	EAD|FLJ55041	2226	2226	C9JBB2:F8WA67:Q9Y215:S4R408	NP_005668.2:NP_536799.1:NP_536800.2	Mouse:Colq|	Basement Membrane	NA	NA	NA	NA	NA	NA	NA	NA	NA	NA
CTGF_ERBB4	1.36921	1.55605e-05	ERBB4	CTGF	EGF Rec.	connective tissue growth factor	v-erb-b2 avian erythroblastic leukemia viral oncogene homolog 4	literature supported	Core matrisome	Glycoproteins	CCN2|HCS24|IGFBP8|MGC102839|NOV2	2500	2500	P29279	NP_001892.1	Mouse:Ctgf|	CCN Family	NA	NA	NA	NA	NA	NA	NA	NA	NA	NA
CTGF_ITGA5	1.22428	2.282e-22	ITGA5	CTGF	Integrin Rec.	connective tissue growth factor	integrin, alpha 5 (fibronectin receptor, alpha polypeptide)	literature supported	Core matrisome	Glycoproteins	CCN2|HCS24|IGFBP8|MGC102839|NOV2	2500	2500	P29279	NP_001892.1	Mouse:Ctgf|	CCN Family	NA	NA	NA	NA	NA	NA	NA	NA	NA	NA
CTGF_ITGAM	1.30677	9.4733e-24	ITGAM	CTGF	Integrin Rec.	connective tissue growth factor	integrin, alpha M (complement component 3 receptor 3 subunit)	literature supported	Core matrisome	Glycoproteins	CCN2|HCS24|IGFBP8|MGC102839|NOV2	2500	2500	P29279	NP_001892.1	Mouse:Ctgf|	CCN Family	NA	NA	NA	NA	NA	NA	NA	NA	NA	NA
CTGF_ITGB2	1.24692	3.66764e-21	ITGB2	CTGF	Integrin Rec.	connective tissue growth factor	integrin, beta 2 (complement component 3 receptor 3 and 4 subunit)	literature supported	Core matrisome	Glycoproteins	CCN2|HCS24|IGFBP8|MGC102839|NOV2	2500	2500	P29279	NP_001892.1	Mouse:Ctgf|	CCN Family	NA	NA	NA	NA	NA	NA	NA	NA	NA	NA
CTGF_LRP1	1.23339	6.48127e-28	LRP1	CTGF	Lipoprotein	connective tissue growth factor	low density lipoprotein receptor-related protein 1	literature supported	Core matrisome	Glycoproteins	CCN2|HCS24|IGFBP8|MGC102839|NOV2	2500	2500	P29279	NP_001892.1	Mouse:Ctgf|	CCN Family	NA	NA	NA	NA	NA	NA	NA	NA	NA	NA
CTGF_LRP6	1.12911	1.07814e-08	LRP6	CTGF	Wnt	connective tissue growth factor	low density lipoprotein receptor-related protein 6	literature supported	Core matrisome	Glycoproteins	CCN2|HCS24|IGFBP8|MGC102839|NOV2	2500	2500	P29279	NP_001892.1	Mouse:Ctgf|	CCN Family	NA	NA	NA	NA	NA	NA	NA	NA	NA	NA
CTGF_NTRK1	1.39801	1.81391e-13	NTRK1	CTGF	NTRK	connective tissue growth factor	neurotrophic tyrosine kinase, receptor, type 1	literature supported	Core matrisome	Glycoproteins	CCN2|HCS24|IGFBP8|MGC102839|NOV2	2500	2500	P29279	NP_001892.1	Mouse:Ctgf|	CCN Family	NA	NA	NA	NA	NA	NA	NA	NA	NA	NA
CTHRC1_FZD3	1.13237	0.000781077	FZD3	CTHRC1	Wnt	collagen triple helix repeat containing 1	frizzled class receptor 3	literature supported	Core matrisome	Glycoproteins	-	18831	18831	E5RK99:E7EVQ5:Q96CG8	NP_001243028.1:NP_612464.1	Mouse:Cthrc1|		NA	NA	NA	NA	NA	NA	NA	NA	NA	NA
CTHRC1_FZD5	1.1786	5.44742e-12	FZD5	CTHRC1	Wnt	collagen triple helix repeat containing 1	frizzled class receptor 5	literature supported	Core matrisome	Glycoproteins	-	18831	18831	E5RK99:E7EVQ5:Q96CG8	NP_001243028.1:NP_612464.1	Mouse:Cthrc1|		NA	NA	NA	NA	NA	NA	NA	NA	NA	NA
CTHRC1_FZD6	1.14133	9.53894e-09	FZD6	CTHRC1	Wnt	collagen triple helix repeat containing 1	frizzled class receptor 6	literature supported	Core matrisome	Glycoproteins	-	18831	18831	E5RK99:E7EVQ5:Q96CG8	NP_001243028.1:NP_612464.1	Mouse:Cthrc1|		NA	NA	NA	NA	NA	NA	NA	NA	NA	NA
CYR61_CAV1	1.2113	1.93868e-15	CAV1	CYR61	Caveolin	cysteine-rich, angiogenic inducer, 61	caveolin 1, caveolae protein, 22kDa	putative	Core matrisome	Glycoproteins	CCN1|GIG1|IGFBP10	2654	2654	O00622	NP_001545.2	Mouse:Cyr61|	CCN Family	NA	NA	NA	NA	NA	NA	NA	NA	NA	NA
CYR61_ITGA5	1.21067	9.9809e-20	ITGA5	CYR61	Integrin Rec.	cysteine-rich, angiogenic inducer, 61	integrin, alpha 5 (fibronectin receptor, alpha polypeptide)	literature supported	Core matrisome	Glycoproteins	CCN1|GIG1|IGFBP10	2654	2654	O00622	NP_001545.2	Mouse:Cyr61|	CCN Family	NA	NA	NA	NA	NA	NA	NA	NA	NA	NA
CYR61_ITGAM	1.29594	2.08677e-22	ITGAM	CYR61	Integrin Rec.	cysteine-rich, angiogenic inducer, 61	integrin, alpha M (complement component 3 receptor 3 subunit)	literature supported	Core matrisome	Glycoproteins	CCN1|GIG1|IGFBP10	2654	2654	O00622	NP_001545.2	Mouse:Cyr61|	CCN Family	NA	NA	NA	NA	NA	NA	NA	NA	NA	NA
CYR61_ITGAV	1.1766	1.76635e-17	ITGAV	CYR61	Integrin Rec.	cysteine-rich, angiogenic inducer, 61	integrin, alpha V	literature supported	Core matrisome	Glycoproteins	CCN1|GIG1|IGFBP10	2654	2654	O00622	NP_001545.2	Mouse:Cyr61|	CCN Family	NA	NA	NA	NA	NA	NA	NA	NA	NA	NA
CYR61_ITGB2	1.23632	1.07579e-20	ITGB2	CYR61	Integrin Rec.	cysteine-rich, angiogenic inducer, 61	integrin, beta 2 (complement component 3 receptor 3 and 4 subunit)	literature supported	Core matrisome	Glycoproteins	CCN1|GIG1|IGFBP10	2654	2654	O00622	NP_001545.2	Mouse:Cyr61|	CCN Family	NA	NA	NA	NA	NA	NA	NA	NA	NA	NA
CYR61_ITGB3	1.39613	1.37543e-23	ITGB3	CYR61	Integrin Rec.	cysteine-rich, angiogenic inducer, 61	integrin, beta 3 (platelet glycoprotein IIIa, antigen CD61)	literature supported	Core matrisome	Glycoproteins	CCN1|GIG1|IGFBP10	2654	2654	O00622	NP_001545.2	Mouse:Cyr61|	CCN Family	NA	NA	NA	NA	NA	NA	NA	NA	NA	NA
CYR61_ITGB5	1.18212	1.56594e-21	ITGB5	CYR61	Integrin Rec.	cysteine-rich, angiogenic inducer, 61	integrin, beta 5	literature supported	Core matrisome	Glycoproteins	CCN1|GIG1|IGFBP10	2654	2654	O00622	NP_001545.2	Mouse:Cyr61|	CCN Family	NA	NA	NA	NA	NA	NA	NA	NA	NA	NA
DCN_EGFR	1.17361	7.73e-07	EGFR	DCN	EGF Rec.	decorin	epidermal growth factor receptor	literature supported	Core matrisome	Proteoglycans	CSCD|DSPG2|PG40|PGII|PGS2|SLRR1B	2705	2705	F8VNV6:F8VNW0:F8VSI3:F8VU58:F8VUF6:F8VWU0:F8VX58:F8VXZ8:H0YI87:H0YIH3:P07585	NP_001911.1:NP_598010.1:NP_598011.1:NP_598012.1:NP_598013.1:NP_598014.1:XP_005268750.1:XP_006719333.1	Mouse:Dcn|		NA	NA	NA	NA	NA	NA	NA	NA	NA	NA
DCN_ERBB4	1.36263	1.77994e-05	ERBB4	DCN	EGF Rec.	decorin	v-erb-b2 avian erythroblastic leukemia viral oncogene homolog 4	literature supported	Core matrisome	Proteoglycans	CSCD|DSPG2|PG40|PGII|PGS2|SLRR1B	2705	2705	F8VNV6:F8VNW0:F8VSI3:F8VU58:F8VUF6:F8VWU0:F8VX58:F8VXZ8:H0YI87:H0YIH3:P07585	NP_001911.1:NP_598010.1:NP_598011.1:NP_598012.1:NP_598013.1:NP_598014.1:XP_005268750.1:XP_006719333.1	Mouse:Dcn|		NA	NA	NA	NA	NA	NA	NA	NA	NA	NA
DCN_MET	1.14417	2.22684e-09	MET	DCN	MET	decorin	met proto-oncogene	literature supported	Core matrisome	Proteoglycans	CSCD|DSPG2|PG40|PGII|PGS2|SLRR1B	2705	2705	F8VNV6:F8VNW0:F8VSI3:F8VU58:F8VUF6:F8VWU0:F8VX58:F8VXZ8:H0YI87:H0YIH3:P07585	NP_001911.1:NP_598010.1:NP_598011.1:NP_598012.1:NP_598013.1:NP_598014.1:XP_005268750.1:XP_006719333.1	Mouse:Dcn|		NA	NA	NA	NA	NA	NA	NA	NA	NA	NA
ECM1_CACHD1	1.12327	0.00147331	CACHD1	ECM1	CACH Domain	extracellular matrix protein 1	cache domain containing 1	putative	Core matrisome	Glycoproteins	-	3153	3153	Q16610	NP_001189787.1:NP_004416.2:NP_073155.2	Mouse:Ecm1|		NA	NA	NA	NA	NA	NA	NA	NA	NA	NA
EDIL3_ITGAV	1.16725	1.81193e-05	ITGAV	EDIL3	Integrin Rec.	EGF-like repeats and discoidin I-like domains 3	integrin, alpha V	literature supported	Core matrisome	Glycoproteins	DEL1|MGC26287	3173	3173	O43854	NP_001265571.1:NP_005702.3	Mouse:Edil3|		NA	NA	NA	NA	NA	NA	NA	NA	NA	NA
EDIL3_ITGB5	1.17529	7.59571e-07	ITGB5	EDIL3	Integrin Rec.	EGF-like repeats and discoidin I-like domains 3	integrin, beta 5	putative	Core matrisome	Glycoproteins	DEL1|MGC26287	3173	3173	O43854	NP_001265571.1:NP_005702.3	Mouse:Edil3|		NA	NA	NA	NA	NA	NA	NA	NA	NA	NA
EFEMP1_EGFR	1.13677	0.00997124	EGFR	EFEMP1	EGF Rec.	EGF containing fibulin-like extracellular matrix protein 1	epidermal growth factor receptor	literature supported	Core matrisome	Glycoproteins	DHRD|DRAD|FBLN3|FBNL|FLJ35535|MGC111353|MLVT|MTLV|	3218	3218	C9J4H7:C9J4J8:C9J8S9:C9JPZ9:C9JQX7:C9JUM4:Q12805:Q580Q6	NP_001034437.1:NP_001034438.1	Mouse:Efemp1|	Fibulin	NA	NA	NA	NA	NA	NA	NA	NA	NA	NA
EFEMP2_AQP1	1.23754	4.42736e-22	AQP1	EFEMP2	Aquaporin	EGF containing fibulin-like extracellular matrix protein 2	aquaporin 1 (Colton blood group)	literature supported	Core matrisome	Glycoproteins	FBLN4|MBP1|UPH1	3219	3219	E9PI47:E9PKA3:E9PNB8:E9PRQ8:E9PRU1:E9PSC1:H0YCB5:H0YCR9:H0YET5:H0YEU0:O95967	NP_058634.4	Mouse:Efemp2|	Fibulin	NA	NA	NA	NA	NA	NA	NA	NA	NA	NA
EFEMP2_CATSPER1	1.37124	2.07774e-07	CATSPER1	EFEMP2	Cation Channel	EGF containing fibulin-like extracellular matrix protein 2	cation channel, sperm associated 1	literature supported	Core matrisome	Glycoproteins	FBLN4|MBP1|UPH1	3219	3219	E9PI47:E9PKA3:E9PNB8:E9PRQ8:E9PRU1:E9PSC1:H0YCB5:H0YCR9:H0YET5:H0YEU0:O95967	NP_058634.4	Mouse:Efemp2|	Fibulin	NA	NA	NA	NA	NA	NA	NA	NA	NA	NA
EFEMP2_LINGO1	1.20615	0.000443448	LINGO1	EFEMP2	LINGO2	EGF containing fibulin-like extracellular matrix protein 2	leucine rich repeat and Ig domain containing 1	literature supported	Core matrisome	Glycoproteins	FBLN4|MBP1|UPH1	3219	3219	E9PI47:E9PKA3:E9PNB8:E9PRQ8:E9PRU1:E9PSC1:H0YCB5:H0YCR9:H0YET5:H0YEU0:O95967	NP_058634.4	Mouse:Efemp2|	Fibulin	NA	NA	NA	NA	NA	NA	NA	NA	NA	NA
EFEMP2_PLSCR4	1.20264	4.82243e-17	PLSCR4	EFEMP2	PLSCR	EGF containing fibulin-like extracellular matrix protein 2	phospholipid scramblase 4	literature supported	Core matrisome	Glycoproteins	FBLN4|MBP1|UPH1	3219	3219	E9PI47:E9PKA3:E9PNB8:E9PRQ8:E9PRU1:E9PSC1:H0YCB5:H0YCR9:H0YET5:H0YEU0:O95967	NP_058634.4	Mouse:Efemp2|	Fibulin	NA	NA	NA	NA	NA	NA	NA	NA	NA	NA
FBLN1_ITGB1	1.1373	3.26147e-19	ITGB1	FBLN1	Integrin Rec.	fibulin 1	integrin, beta 1 (fibronectin receptor, beta polypeptide, antigen CD29 includes MDF2, MSK12)	literature supported	Core matrisome	Glycoproteins	FBLN|FIBL1	3600	3600	B1AHL2:B1AHM4:B1AHM5:B1AHM6:B1AHM7:B1AHM8:B1AHM9:B1AHN3:F8W7M9:H7C1M6:P23142	NP_001987.2:NP_006476.2:NP_006477.2:NP_006478.2	Mouse:Fbln1|	Fibulin	NA	NA	NA	NA	NA	NA	NA	NA	NA	NA
FBLN2_ITGB3	1.4978	1.21339e-32	ITGB3	FBLN2	Integrin Rec.	fibulin 2	integrin, beta 3 (platelet glycoprotein IIIa, antigen CD61)	literature supported	Core matrisome	Glycoproteins	-	3601	3601	C9JQS6:F5H1F3:H7BXL0:H7C1A3:P98095	NP_001004019.1:NP_001158507.1:NP_001989.2	Mouse:Fbln2|	Fibulin	NA	NA	NA	NA	NA	NA	NA	NA	NA	NA
FBN1_ITGA5	1.28647	1.26474e-29	ITGA5	FBN1	Integrin Rec.	fibrillin 1	integrin, alpha 5 (fibronectin receptor, alpha polypeptide)	literature supported	Core matrisome	Glycoproteins	FBN|MASS|MFS1|OCTD|SGS|WMS	3603	3603	F6U495:H0YN80:H0YND0:P35555	NP_000129.3	Mouse:Fbn1|		NA	NA	NA	NA	NA	NA	NA	NA	NA	NA
FBN1_ITGAV	1.2522	1.04321e-26	ITGAV	FBN1	Integrin Rec.	fibrillin 1	integrin, alpha V	literature supported	Core matrisome	Glycoproteins	FBN|MASS|MFS1|OCTD|SGS|WMS	3603	3603	F6U495:H0YN80:H0YND0:P35555	NP_000129.3	Mouse:Fbn1|		NA	NA	NA	NA	NA	NA	NA	NA	NA	NA
FBN1_ITGB1	1.23931	2.16563e-30	ITGB1	FBN1	Integrin Rec.	fibrillin 1	integrin, beta 1 (fibronectin receptor, beta polypeptide, antigen CD29 includes MDF2, MSK12)	literature supported	Core matrisome	Glycoproteins	FBN|MASS|MFS1|OCTD|SGS|WMS	3603	3603	F6U495:H0YN80:H0YND0:P35555	NP_000129.3	Mouse:Fbn1|		NA	NA	NA	NA	NA	NA	NA	NA	NA	NA
FBN1_ITGB3	1.48751	3.62352e-32	ITGB3	FBN1	Integrin Rec.	fibrillin 1	integrin, beta 3 (platelet glycoprotein IIIa, antigen CD61)	literature supported	Core matrisome	Glycoproteins	FBN|MASS|MFS1|OCTD|SGS|WMS	3603	3603	F6U495:H0YN80:H0YND0:P35555	NP_000129.3	Mouse:Fbn1|		NA	NA	NA	NA	NA	NA	NA	NA	NA	NA
FBN1_ITGB6	1.3623	1.05503e-24	ITGB6	FBN1	Integrin Rec.	fibrillin 1	integrin, beta 6	putative	Core matrisome	Glycoproteins	FBN|MASS|MFS1|OCTD|SGS|WMS	3603	3603	F6U495:H0YN80:H0YND0:P35555	NP_000129.3	Mouse:Fbn1|		NA	NA	NA	NA	NA	NA	NA	NA	NA	NA
FN1_C5AR1	1.28093	5.11033e-26	C5AR1	FN1	Complement	fibronectin 1	complement component 5a receptor 1	putative	Core matrisome	Glycoproteins	CIG|DKFZp686F10164|DKFZp686H0342|DKFZp686I1370|DKF	3778	3778	F8W7G7:H0Y4K8:H0Y7Z1:P02751	NP_002017.1:NP_473375.2:NP_997639.1:NP_997641.1:NP_997643.1:NP_997647.1:XP_005246457.1:XP_005246463.1:XP_005246470.1:XP_005246472.1:XP_005246474.1	Mouse:Fn1|		NA	NA	NA	NA	NA	NA	NA	NA	NA	NA
FN1_CD44	1.16209	9.87933e-20	CD44	FN1	HA Rec.	fibronectin 1	CD44 molecule (Indian blood group)	literature supported	Core matrisome	Glycoproteins	CIG|DKFZp686F10164|DKFZp686H0342|DKFZp686I1370|DKF	3778	3778	F8W7G7:H0Y4K8:H0Y7Z1:P02751	NP_002017.1:NP_473375.2:NP_997639.1:NP_997641.1:NP_997643.1:NP_997647.1:XP_005246457.1:XP_005246463.1:XP_005246470.1:XP_005246472.1:XP_005246474.1	Mouse:Fn1|		NA	NA	NA	NA	NA	NA	NA	NA	NA	NA
FN1_CD79A	1.3306	8.67018e-13	CD79A	FN1	Ig	fibronectin 1	CD79a molecule, immunoglobulin-associated alpha	putative	Core matrisome	Glycoproteins	CIG|DKFZp686F10164|DKFZp686H0342|DKFZp686I1370|DKF	3778	3778	F8W7G7:H0Y4K8:H0Y7Z1:P02751	NP_002017.1:NP_473375.2:NP_997639.1:NP_997641.1:NP_997643.1:NP_997647.1:XP_005246457.1:XP_005246463.1:XP_005246470.1:XP_005246472.1:XP_005246474.1	Mouse:Fn1|		NA	NA	NA	NA	NA	NA	NA	NA	NA	NA
FN1_COL13A1	1.40527	1.79983e-25	COL13A1	FN1	Collagen	fibronectin 1	collagen, type XIII, alpha 1	literature supported	Core matrisome	Glycoproteins	CIG|DKFZp686F10164|DKFZp686H0342|DKFZp686I1370|DKF	3778	3778	F8W7G7:H0Y4K8:H0Y7Z1:P02751	NP_002017.1:NP_473375.2:NP_997639.1:NP_997641.1:NP_997643.1:NP_997647.1:XP_005246457.1:XP_005246463.1:XP_005246470.1:XP_005246472.1:XP_005246474.1	Mouse:Fn1|		Core matrisome	Collagens	collagen, type XIII, alpha 1	COLXIIIA1|FLJ42485	2190	2190	E7ES46:E7ES47:E7ES49:E7ES50:E7ES51:E7ES55:E7ES56:E7EX21:E9PEG9:G5E987:H7BYT9:H7BZB6:Q5TAT6	NP_001123575.1:NP_542988.3:NP_542990.3:NP_542991.3:NP_542992.3:NP_542995.3	Mouse:Col13a1|
FN1_FLT4	1.28158	2.50399e-31	FLT4	FN1	VEGF	fibronectin 1	fms-related tyrosine kinase 4	putative	Core matrisome	Glycoproteins	CIG|DKFZp686F10164|DKFZp686H0342|DKFZp686I1370|DKF	3778	3778	F8W7G7:H0Y4K8:H0Y7Z1:P02751	NP_002017.1:NP_473375.2:NP_997639.1:NP_997641.1:NP_997643.1:NP_997647.1:XP_005246457.1:XP_005246463.1:XP_005246470.1:XP_005246472.1:XP_005246474.1	Mouse:Fn1|		NA	NA	NA	NA	NA	NA	NA	NA	NA	NA
FN1_IL17RC	1.14799	3.05809e-18	IL17RC	FN1	Interleukin	fibronectin 1	interleukin 17 receptor C	putative	Core matrisome	Glycoproteins	CIG|DKFZp686F10164|DKFZp686H0342|DKFZp686I1370|DKF	3778	3778	F8W7G7:H0Y4K8:H0Y7Z1:P02751	NP_002017.1:NP_473375.2:NP_997639.1:NP_997641.1:NP_997643.1:NP_997647.1:XP_005246457.1:XP_005246463.1:XP_005246470.1:XP_005246472.1:XP_005246474.1	Mouse:Fn1|		NA	NA	NA	NA	NA	NA	NA	NA	NA	NA
FN1_ITGA2	1.21615	6.38372e-19	ITGA2	FN1	Integrin Rec.	fibronectin 1	integrin, alpha 2 (CD49B, alpha 2 subunit of VLA-2 receptor)	literature supported	Core matrisome	Glycoproteins	CIG|DKFZp686F10164|DKFZp686H0342|DKFZp686I1370|DKF	3778	3778	F8W7G7:H0Y4K8:H0Y7Z1:P02751	NP_002017.1:NP_473375.2:NP_997639.1:NP_997641.1:NP_997643.1:NP_997647.1:XP_005246457.1:XP_005246463.1:XP_005246470.1:XP_005246472.1:XP_005246474.1	Mouse:Fn1|		NA	NA	NA	NA	NA	NA	NA	NA	NA	NA
FN1_ITGA2B	1.12506	0.000301911	ITGA2B	FN1	Integrin Rec.	fibronectin 1	integrin, alpha 2b (platelet glycoprotein IIb of IIb/IIIa complex, antigen CD41)	literature supported	Core matrisome	Glycoproteins	CIG|DKFZp686F10164|DKFZp686H0342|DKFZp686I1370|DKF	3778	3778	F8W7G7:H0Y4K8:H0Y7Z1:P02751	NP_002017.1:NP_473375.2:NP_997639.1:NP_997641.1:NP_997643.1:NP_997647.1:XP_005246457.1:XP_005246463.1:XP_005246470.1:XP_005246472.1:XP_005246474.1	Mouse:Fn1|		NA	NA	NA	NA	NA	NA	NA	NA	NA	NA
FN1_ITGA3	1.22443	3.58494e-21	ITGA3	FN1	Integrin Rec.	fibronectin 1	integrin, alpha 3 (antigen CD49C, alpha 3 subunit of VLA-3 receptor)	literature supported	Core matrisome	Glycoproteins	CIG|DKFZp686F10164|DKFZp686H0342|DKFZp686I1370|DKF	3778	3778	F8W7G7:H0Y4K8:H0Y7Z1:P02751	NP_002017.1:NP_473375.2:NP_997639.1:NP_997641.1:NP_997643.1:NP_997647.1:XP_005246457.1:XP_005246463.1:XP_005246470.1:XP_005246472.1:XP_005246474.1	Mouse:Fn1|		NA	NA	NA	NA	NA	NA	NA	NA	NA	NA
FN1_ITGA4	1.27212	3.79084e-24	ITGA4	FN1	Integrin Rec.	fibronectin 1	integrin, alpha 4 (antigen CD49D, alpha 4 subunit of VLA-4 receptor)	literature supported	Core matrisome	Glycoproteins	CIG|DKFZp686F10164|DKFZp686H0342|DKFZp686I1370|DKF	3778	3778	F8W7G7:H0Y4K8:H0Y7Z1:P02751	NP_002017.1:NP_473375.2:NP_997639.1:NP_997641.1:NP_997643.1:NP_997647.1:XP_005246457.1:XP_005246463.1:XP_005246470.1:XP_005246472.1:XP_005246474.1	Mouse:Fn1|		NA	NA	NA	NA	NA	NA	NA	NA	NA	NA
FN1_ITGA5	1.23524	3.68258e-25	ITGA5	FN1	Integrin Rec.	fibronectin 1	integrin, alpha 5 (fibronectin receptor, alpha polypeptide)	literature supported	Core matrisome	Glycoproteins	CIG|DKFZp686F10164|DKFZp686H0342|DKFZp686I1370|DKF	3778	3778	F8W7G7:H0Y4K8:H0Y7Z1:P02751	NP_002017.1:NP_473375.2:NP_997639.1:NP_997641.1:NP_997643.1:NP_997647.1:XP_005246457.1:XP_005246463.1:XP_005246470.1:XP_005246472.1:XP_005246474.1	Mouse:Fn1|		NA	NA	NA	NA	NA	NA	NA	NA	NA	NA
FN1_ITGA6	1.14579	2.16167e-11	ITGA6	FN1	Integrin Rec.	fibronectin 1	integrin, alpha 6	putative	Core matrisome	Glycoproteins	CIG|DKFZp686F10164|DKFZp686H0342|DKFZp686I1370|DKF	3778	3778	F8W7G7:H0Y4K8:H0Y7Z1:P02751	NP_002017.1:NP_473375.2:NP_997639.1:NP_997641.1:NP_997643.1:NP_997647.1:XP_005246457.1:XP_005246463.1:XP_005246470.1:XP_005246472.1:XP_005246474.1	Mouse:Fn1|		NA	NA	NA	NA	NA	NA	NA	NA	NA	NA
FN1_ITGA8	1.44904	4.71912e-22	ITGA8	FN1	Integrin Rec.	fibronectin 1	integrin, alpha 8	literature supported	Core matrisome	Glycoproteins	CIG|DKFZp686F10164|DKFZp686H0342|DKFZp686I1370|DKF	3778	3778	F8W7G7:H0Y4K8:H0Y7Z1:P02751	NP_002017.1:NP_473375.2:NP_997639.1:NP_997641.1:NP_997643.1:NP_997647.1:XP_005246457.1:XP_005246463.1:XP_005246470.1:XP_005246472.1:XP_005246474.1	Mouse:Fn1|		NA	NA	NA	NA	NA	NA	NA	NA	NA	NA
FN1_ITGA9	1.35776	9.39564e-24	ITGA9	FN1	Integrin Rec.	fibronectin 1	integrin, alpha 9	literature supported	Core matrisome	Glycoproteins	CIG|DKFZp686F10164|DKFZp686H0342|DKFZp686I1370|DKF	3778	3778	F8W7G7:H0Y4K8:H0Y7Z1:P02751	NP_002017.1:NP_473375.2:NP_997639.1:NP_997641.1:NP_997643.1:NP_997647.1:XP_005246457.1:XP_005246463.1:XP_005246470.1:XP_005246472.1:XP_005246474.1	Mouse:Fn1|		NA	NA	NA	NA	NA	NA	NA	NA	NA	NA
FN1_ITGAV	1.2013	2.27194e-23	ITGAV	FN1	Integrin Rec.	fibronectin 1	integrin, alpha V	literature supported	Core matrisome	Glycoproteins	CIG|DKFZp686F10164|DKFZp686H0342|DKFZp686I1370|DKF	3778	3778	F8W7G7:H0Y4K8:H0Y7Z1:P02751	NP_002017.1:NP_473375.2:NP_997639.1:NP_997641.1:NP_997643.1:NP_997647.1:XP_005246457.1:XP_005246463.1:XP_005246470.1:XP_005246472.1:XP_005246474.1	Mouse:Fn1|		NA	NA	NA	NA	NA	NA	NA	NA	NA	NA
FN1_ITGB1	1.18843	1.85219e-26	ITGB1	FN1	Integrin Rec.	fibronectin 1	integrin, beta 1 (fibronectin receptor, beta polypeptide, antigen CD29 includes MDF2, MSK12)	literature supported	Core matrisome	Glycoproteins	CIG|DKFZp686F10164|DKFZp686H0342|DKFZp686I1370|DKF	3778	3778	F8W7G7:H0Y4K8:H0Y7Z1:P02751	NP_002017.1:NP_473375.2:NP_997639.1:NP_997641.1:NP_997643.1:NP_997647.1:XP_005246457.1:XP_005246463.1:XP_005246470.1:XP_005246472.1:XP_005246474.1	Mouse:Fn1|		NA	NA	NA	NA	NA	NA	NA	NA	NA	NA
FN1_ITGB3	1.42388	1.72226e-26	ITGB3	FN1	Integrin Rec.	fibronectin 1	integrin, beta 3 (platelet glycoprotein IIIa, antigen CD61)	literature supported	Core matrisome	Glycoproteins	CIG|DKFZp686F10164|DKFZp686H0342|DKFZp686I1370|DKF	3778	3778	F8W7G7:H0Y4K8:H0Y7Z1:P02751	NP_002017.1:NP_473375.2:NP_997639.1:NP_997641.1:NP_997643.1:NP_997647.1:XP_005246457.1:XP_005246463.1:XP_005246470.1:XP_005246472.1:XP_005246474.1	Mouse:Fn1|		NA	NA	NA	NA	NA	NA	NA	NA	NA	NA
FN1_ITGB6	1.31075	6.76777e-21	ITGB6	FN1	Integrin Rec.	fibronectin 1	integrin, beta 6	literature supported	Core matrisome	Glycoproteins	CIG|DKFZp686F10164|DKFZp686H0342|DKFZp686I1370|DKF	3778	3778	F8W7G7:H0Y4K8:H0Y7Z1:P02751	NP_002017.1:NP_473375.2:NP_997639.1:NP_997641.1:NP_997643.1:NP_997647.1:XP_005246457.1:XP_005246463.1:XP_005246470.1:XP_005246472.1:XP_005246474.1	Mouse:Fn1|		NA	NA	NA	NA	NA	NA	NA	NA	NA	NA
FN1_ITGB7	1.21582	2.89835e-15	ITGB7	FN1	Integrin Rec.	fibronectin 1	integrin, beta 7	literature supported	Core matrisome	Glycoproteins	CIG|DKFZp686F10164|DKFZp686H0342|DKFZp686I1370|DKF	3778	3778	F8W7G7:H0Y4K8:H0Y7Z1:P02751	NP_002017.1:NP_473375.2:NP_997639.1:NP_997641.1:NP_997643.1:NP_997647.1:XP_005246457.1:XP_005246463.1:XP_005246470.1:XP_005246472.1:XP_005246474.1	Mouse:Fn1|		NA	NA	NA	NA	NA	NA	NA	NA	NA	NA
FN1_ITGB8	1.12811	1.80175e-05	ITGB8	FN1	Integrin Rec.	fibronectin 1	integrin, beta 8	literature supported	Core matrisome	Glycoproteins	CIG|DKFZp686F10164|DKFZp686H0342|DKFZp686I1370|DKF	3778	3778	F8W7G7:H0Y4K8:H0Y7Z1:P02751	NP_002017.1:NP_473375.2:NP_997639.1:NP_997641.1:NP_997643.1:NP_997647.1:XP_005246457.1:XP_005246463.1:XP_005246470.1:XP_005246472.1:XP_005246474.1	Mouse:Fn1|		NA	NA	NA	NA	NA	NA	NA	NA	NA	NA
FN1_MAG	1.6519	0.345006	MAG	FN1	MAG	fibronectin 1	myelin associated glycoprotein	literature supported	Core matrisome	Glycoproteins	CIG|DKFZp686F10164|DKFZp686H0342|DKFZp686I1370|DKF	3778	3778	F8W7G7:H0Y4K8:H0Y7Z1:P02751	NP_002017.1:NP_473375.2:NP_997639.1:NP_997641.1:NP_997643.1:NP_997647.1:XP_005246457.1:XP_005246463.1:XP_005246470.1:XP_005246472.1:XP_005246474.1	Mouse:Fn1|		NA	NA	NA	NA	NA	NA	NA	NA	NA	NA
FN1_NT5E	1.33154	1.30318e-16	NT5E	FN1	Nucleotidase	fibronectin 1	5'-nucleotidase, ecto (CD73)	literature supported	Core matrisome	Glycoproteins	CIG|DKFZp686F10164|DKFZp686H0342|DKFZp686I1370|DKF	3778	3778	F8W7G7:H0Y4K8:H0Y7Z1:P02751	NP_002017.1:NP_473375.2:NP_997639.1:NP_997641.1:NP_997643.1:NP_997647.1:XP_005246457.1:XP_005246463.1:XP_005246470.1:XP_005246472.1:XP_005246474.1	Mouse:Fn1|		NA	NA	NA	NA	NA	NA	NA	NA	NA	NA
FN1_PLAUR	1.24383	9.93219e-24	PLAUR	FN1	Plasminogen	fibronectin 1	plasminogen activator, urokinase receptor	literature supported	Core matrisome	Glycoproteins	CIG|DKFZp686F10164|DKFZp686H0342|DKFZp686I1370|DKF	3778	3778	F8W7G7:H0Y4K8:H0Y7Z1:P02751	NP_002017.1:NP_473375.2:NP_997639.1:NP_997641.1:NP_997643.1:NP_997647.1:XP_005246457.1:XP_005246463.1:XP_005246470.1:XP_005246472.1:XP_005246474.1	Mouse:Fn1|		NA	NA	NA	NA	NA	NA	NA	NA	NA	NA
FN1_ROBO4	1.27868	2.31029e-31	ROBO4	FN1	ROBO	fibronectin 1	roundabout, axon guidance receptor, homolog 4 (Drosophila)	putative	Core matrisome	Glycoproteins	CIG|DKFZp686F10164|DKFZp686H0342|DKFZp686I1370|DKF	3778	3778	F8W7G7:H0Y4K8:H0Y7Z1:P02751	NP_002017.1:NP_473375.2:NP_997639.1:NP_997641.1:NP_997643.1:NP_997647.1:XP_005246457.1:XP_005246463.1:XP_005246470.1:XP_005246472.1:XP_005246474.1	Mouse:Fn1|		NA	NA	NA	NA	NA	NA	NA	NA	NA	NA
FN1_SDC2	1.21885	5.55113e-15	SDC2	FN1	Syndecan	fibronectin 1	syndecan 2	literature supported	Core matrisome	Glycoproteins	CIG|DKFZp686F10164|DKFZp686H0342|DKFZp686I1370|DKF	3778	3778	F8W7G7:H0Y4K8:H0Y7Z1:P02751	NP_002017.1:NP_473375.2:NP_997639.1:NP_997641.1:NP_997643.1:NP_997647.1:XP_005246457.1:XP_005246463.1:XP_005246470.1:XP_005246472.1:XP_005246474.1	Mouse:Fn1|		Matrisome-associated	ECM-affiliated Proteins	syndecan 2	HSPG|HSPG1|SYND2	10659	10659	E5RHU3:E5RJB8:E7ESK6:E9PBI9:P34741	NP_002989.2:XP_005251077.1:XP_006716677.1	Mouse:Sdc2|	Syndecan
FN1_TMPRSS6	1.26669	0.0271064	TMPRSS6	FN1	Serine Proteinase	fibronectin 1	transmembrane protease, serine 6	literature supported	Core matrisome	Glycoproteins	CIG|DKFZp686F10164|DKFZp686H0342|DKFZp686I1370|DKF	3778	3778	F8W7G7:H0Y4K8:H0Y7Z1:P02751	NP_002017.1:NP_473375.2:NP_997639.1:NP_997641.1:NP_997643.1:NP_997647.1:XP_005246457.1:XP_005246463.1:XP_005246470.1:XP_005246472.1:XP_005246474.1	Mouse:Fn1|		NA	NA	NA	NA	NA	NA	NA	NA	NA	NA
FN1_TNFRSF11B	1.26299	3.81958e-10	TNFRSF11B	FN1	TNF	fibronectin 1	tumor necrosis factor receptor superfamily, member 11b	literature supported	Core matrisome	Glycoproteins	CIG|DKFZp686F10164|DKFZp686H0342|DKFZp686I1370|DKF	3778	3778	F8W7G7:H0Y4K8:H0Y7Z1:P02751	NP_002017.1:NP_473375.2:NP_997639.1:NP_997641.1:NP_997643.1:NP_997647.1:XP_005246457.1:XP_005246463.1:XP_005246470.1:XP_005246472.1:XP_005246474.1	Mouse:Fn1|		NA	NA	NA	NA	NA	NA	NA	NA	NA	NA
FN1_TSHR	1.56408	3.86372e-11	TSHR	FN1	TSH Rec.	fibronectin 1	thyroid stimulating hormone receptor	literature supported	Core matrisome	Glycoproteins	CIG|DKFZp686F10164|DKFZp686H0342|DKFZp686I1370|DKF	3778	3778	F8W7G7:H0Y4K8:H0Y7Z1:P02751	NP_002017.1:NP_473375.2:NP_997639.1:NP_997641.1:NP_997643.1:NP_997647.1:XP_005246457.1:XP_005246463.1:XP_005246470.1:XP_005246472.1:XP_005246474.1	Mouse:Fn1|		NA	NA	NA	NA	NA	NA	NA	NA	NA	NA
GAS6_AXL	1.22856	1.30982e-24	AXL	GAS6	AXL Rec.	growth arrest-specific 6	AXL receptor tyrosine kinase	literature supported	Core matrisome	Glycoproteins	AXLLG|AXSF|DKFZp666G247|FLJ34709	4168	4168	J3KP07:Q14393	NP_000811.1:NP_001137417.1:NP_001137418.1	Mouse:Gas6|		NA	NA	NA	NA	NA	NA	NA	NA	NA	NA
GAS6_MERTK	1.07777	0.00721632	MERTK	GAS6	TYRO	growth arrest-specific 6	c-mer proto-oncogene tyrosine kinase	literature supported	Core matrisome	Glycoproteins	AXLLG|AXSF|DKFZp666G247|FLJ34709	4168	4168	J3KP07:Q14393	NP_000811.1:NP_001137417.1:NP_001137418.1	Mouse:Gas6|		NA	NA	NA	NA	NA	NA	NA	NA	NA	NA
GAS6_TYRO3	1.07619	0.00130632	TYRO3	GAS6	TYRO	growth arrest-specific 6	TYRO3 protein tyrosine kinase	literature supported	Core matrisome	Glycoproteins	AXLLG|AXSF|DKFZp666G247|FLJ34709	4168	4168	J3KP07:Q14393	NP_000811.1:NP_001137417.1:NP_001137418.1	Mouse:Gas6|		NA	NA	NA	NA	NA	NA	NA	NA	NA	NA
HSPG2_CHRM3	1.05213	1	CHRM3	HSPG2	Cholinergic Rec.	heparan sulfate proteoglycan 2	cholinergic receptor, muscarinic 3	putative	Core matrisome	Proteoglycans	PLC|PRCAN|SJA|SJS|SJS1	5273	5273	H0Y5A9:H7BYA5:H7C4A6:P98160:Q5SZI5:Q5SZI9:Q5SZJ1:Q5SZJ2	NP_001278789.1:NP_005520.4	Mouse:Hspg2|	Basement Membrane	NA	NA	NA	NA	NA	NA	NA	NA	NA	NA
HSPG2_COL13A1	1.35437	2.42158e-21	COL13A1	HSPG2	Collagen	heparan sulfate proteoglycan 2	collagen, type XIII, alpha 1	literature supported	Core matrisome	Proteoglycans	PLC|PRCAN|SJA|SJS|SJS1	5273	5273	H0Y5A9:H7BYA5:H7C4A6:P98160:Q5SZI5:Q5SZI9:Q5SZJ1:Q5SZJ2	NP_001278789.1:NP_005520.4	Mouse:Hspg2|	Basement Membrane	Core matrisome	Collagens	collagen, type XIII, alpha 1	COLXIIIA1|FLJ42485	2190	2190	E7ES46:E7ES47:E7ES49:E7ES50:E7ES51:E7ES55:E7ES56:E7EX21:E9PEG9:G5E987:H7BYT9:H7BZB6:Q5TAT6	NP_001123575.1:NP_542988.3:NP_542990.3:NP_542991.3:NP_542992.3:NP_542995.3	Mouse:Col13a1|
HSPG2_ITGA2	1.1649	8.91175e-09	ITGA2	HSPG2	Integrin Rec.	heparan sulfate proteoglycan 2	integrin, alpha 2 (CD49B, alpha 2 subunit of VLA-2 receptor)	literature supported	Core matrisome	Proteoglycans	PLC|PRCAN|SJA|SJS|SJS1	5273	5273	H0Y5A9:H7BYA5:H7C4A6:P98160:Q5SZI5:Q5SZI9:Q5SZJ1:Q5SZJ2	NP_001278789.1:NP_005520.4	Mouse:Hspg2|	Basement Membrane	NA	NA	NA	NA	NA	NA	NA	NA	NA	NA
HSPG2_ITGB1	1.14575	5.71358e-20	ITGB1	HSPG2	Integrin Rec.	heparan sulfate proteoglycan 2	integrin, beta 1 (fibronectin receptor, beta polypeptide, antigen CD29 includes MDF2, MSK12)	literature supported	Core matrisome	Proteoglycans	PLC|PRCAN|SJA|SJS|SJS1	5273	5273	H0Y5A9:H7BYA5:H7C4A6:P98160:Q5SZI5:Q5SZI9:Q5SZJ1:Q5SZJ2	NP_001278789.1:NP_005520.4	Mouse:Hspg2|	Basement Membrane	NA	NA	NA	NA	NA	NA	NA	NA	NA	NA
HSPG2_PTPRS	1.09297	0.00309187	PTPRS	HSPG2	Adhesion	heparan sulfate proteoglycan 2	protein tyrosine phosphatase, receptor type, S	literature supported	Core matrisome	Proteoglycans	PLC|PRCAN|SJA|SJS|SJS1	5273	5273	H0Y5A9:H7BYA5:H7C4A6:P98160:Q5SZI5:Q5SZI9:Q5SZJ1:Q5SZJ2	NP_001278789.1:NP_005520.4	Mouse:Hspg2|	Basement Membrane	NA	NA	NA	NA	NA	NA	NA	NA	NA	NA
HSPG2_SDC1	1.10954	7.57748e-06	SDC1	HSPG2	Syndecan	heparan sulfate proteoglycan 2	syndecan 1	putative	Core matrisome	Proteoglycans	PLC|PRCAN|SJA|SJS|SJS1	5273	5273	H0Y5A9:H7BYA5:H7C4A6:P98160:Q5SZI5:Q5SZI9:Q5SZJ1:Q5SZJ2	NP_001278789.1:NP_005520.4	Mouse:Hspg2|	Basement Membrane	Matrisome-associated	ECM-affiliated Proteins	syndecan 1	CD138|SDC|SYND1|syndecan	10658	10658	E9PHH3:F8WCX9:H7C1K4:P18827	NP_001006947.1:NP_002988.3	Mouse:Sdc1|	Syndecan
IBSP_ITGAV	1.17124	1	ITGAV	IBSP	Integrin Rec.	integrin-binding sialoprotein	integrin, alpha V	putative	Core matrisome	Glycoproteins	BNSP|BSP|BSP-II|SP-II	5341	5341	P21815	NP_004958.2	Mouse:Ibsp|		NA	NA	NA	NA	NA	NA	NA	NA	NA	NA
IGFBP4_FZD8	1.12023	0.011484	FZD8	IGFBP4	Wnt	insulin-like growth factor binding protein 4	frizzled class receptor 8	literature supported	Core matrisome	Glycoproteins	BP-4|HT29-IGFBP|IBP4|IGFBP-4	5473	5473	B4E351:P22692	NP_001543.2	Mouse:Igfbp4|	Growth Factor-binding	NA	NA	NA	NA	NA	NA	NA	NA	NA	NA
IGFBP4_LRP6	1.06055	0.00179149	LRP6	IGFBP4	Wnt	insulin-like growth factor binding protein 4	low density lipoprotein receptor-related protein 6	literature supported	Core matrisome	Glycoproteins	BP-4|HT29-IGFBP|IBP4|IGFBP-4	5473	5473	B4E351:P22692	NP_001543.2	Mouse:Igfbp4|	Growth Factor-binding	NA	NA	NA	NA	NA	NA	NA	NA	NA	NA
KAL1_FGFR1	1.17592	5.57396e-06	FGFR1	KAL1	FGF Rec.	Kallmann syndrome 1 sequence	fibroblast growth factor receptor 1	literature supported	Core matrisome	Glycoproteins	ADMLX|HHA|KAL|KALIG-1|KMS	6211	6211	P23352	NP_000207.2	Mouse:Slamf6|		NA	NA	NA	NA	NA	NA	NA	NA	NA	NA
KAL1_SDC2	1.16663	6.96894e-06	SDC2	KAL1	Syndecan	Kallmann syndrome 1 sequence	syndecan 2	literature supported	Core matrisome	Glycoproteins	ADMLX|HHA|KAL|KALIG-1|KMS	6211	6211	P23352	NP_000207.2	Mouse:Slamf6|		Matrisome-associated	ECM-affiliated Proteins	syndecan 2	HSPG|HSPG1|SYND2	10659	10659	E5RHU3:E5RJB8:E7ESK6:E9PBI9:P34741	NP_002989.2:XP_005251077.1:XP_006716677.1	Mouse:Sdc2|	Syndecan
LAMA1_GPC1	1.103	1	GPC1	LAMA1	Glypican	laminin, alpha 1	glypican 1	putative	Core matrisome	Glycoproteins	LAMA	6481	6481	P25391	NP_005550.2	Mouse:Lama1|	Laminin, Basement Membrane	Matrisome-associated	ECM-affiliated Proteins	glypican 1	FLJ38078|glypican	4449	4449	C9J4Y6:H7BZE9:H7BZL4:H7C024:H7C410:P35052	NP_002072.2	Mouse:Gpc1|	Glypican
LAMA1_ITGA1	1.19459	6.59481e-05	ITGA1	LAMA1	Integrin Rec.	laminin, alpha 1	integrin, alpha 1	literature supported	Core matrisome	Glycoproteins	LAMA	6481	6481	P25391	NP_005550.2	Mouse:Lama1|	Laminin, Basement Membrane	NA	NA	NA	NA	NA	NA	NA	NA	NA	NA
LAMA1_ITGA2	1.14426	0.239579	ITGA2	LAMA1	Integrin Rec.	laminin, alpha 1	integrin, alpha 2 (CD49B, alpha 2 subunit of VLA-2 receptor)	literature supported	Core matrisome	Glycoproteins	LAMA	6481	6481	P25391	NP_005550.2	Mouse:Lama1|	Laminin, Basement Membrane	NA	NA	NA	NA	NA	NA	NA	NA	NA	NA
LAMA1_ITGA3	1.1594	0.027336	ITGA3	LAMA1	Integrin Rec.	laminin, alpha 1	integrin, alpha 3 (antigen CD49C, alpha 3 subunit of VLA-3 receptor)	putative	Core matrisome	Glycoproteins	LAMA	6481	6481	P25391	NP_005550.2	Mouse:Lama1|	Laminin, Basement Membrane	NA	NA	NA	NA	NA	NA	NA	NA	NA	NA
LAMA1_ITGA6	1.08076	1	ITGA6	LAMA1	Integrin Rec.	laminin, alpha 1	integrin, alpha 6	putative	Core matrisome	Glycoproteins	LAMA	6481	6481	P25391	NP_005550.2	Mouse:Lama1|	Laminin, Basement Membrane	NA	NA	NA	NA	NA	NA	NA	NA	NA	NA
LAMA1_ITGA7	1.16979	0.00234116	ITGA7	LAMA1	Integrin Rec.	laminin, alpha 1	integrin, alpha 7	literature supported	Core matrisome	Glycoproteins	LAMA	6481	6481	P25391	NP_005550.2	Mouse:Lama1|	Laminin, Basement Membrane	NA	NA	NA	NA	NA	NA	NA	NA	NA	NA
LAMA1_ITGB1	1.12403	0.255462	ITGB1	LAMA1	Integrin Rec.	laminin, alpha 1	integrin, beta 1 (fibronectin receptor, beta polypeptide, antigen CD29 includes MDF2, MSK12)	literature supported	Core matrisome	Glycoproteins	LAMA	6481	6481	P25391	NP_005550.2	Mouse:Lama1|	Laminin, Basement Membrane	NA	NA	NA	NA	NA	NA	NA	NA	NA	NA
LAMA1_ITGB4	1.13856	0.402543	ITGB4	LAMA1	Integrin Rec.	laminin, alpha 1	integrin, beta 4	putative	Core matrisome	Glycoproteins	LAMA	6481	6481	P25391	NP_005550.2	Mouse:Lama1|	Laminin, Basement Membrane	NA	NA	NA	NA	NA	NA	NA	NA	NA	NA
LAMA1_ITGB8	1.06234	1	ITGB8	LAMA1	Integrin Rec.	laminin, alpha 1	integrin, beta 8	literature supported	Core matrisome	Glycoproteins	LAMA	6481	6481	P25391	NP_005550.2	Mouse:Lama1|	Laminin, Basement Membrane	NA	NA	NA	NA	NA	NA	NA	NA	NA	NA
LAMA1_NT5E	1.25653	3.53116e-05	NT5E	LAMA1	Nucleotidase	laminin, alpha 1	5'-nucleotidase, ecto (CD73)	literature supported	Core matrisome	Glycoproteins	LAMA	6481	6481	P25391	NP_005550.2	Mouse:Lama1|	Laminin, Basement Membrane	NA	NA	NA	NA	NA	NA	NA	NA	NA	NA
LAMA1_RPSA	1.05798	1	RPSA	LAMA1	Laminin Rec.	laminin, alpha 1	ribosomal protein SA	literature supported	Core matrisome	Glycoproteins	LAMA	6481	6481	P25391	NP_005550.2	Mouse:Lama1|	Laminin, Basement Membrane	NA	NA	NA	NA	NA	NA	NA	NA	NA	NA
LAMA1_SDC2	1.14743	0.295841	SDC2	LAMA1	Syndecan	laminin, alpha 1	syndecan 2	putative	Core matrisome	Glycoproteins	LAMA	6481	6481	P25391	NP_005550.2	Mouse:Lama1|	Laminin, Basement Membrane	Matrisome-associated	ECM-affiliated Proteins	syndecan 2	HSPG|HSPG1|SYND2	10659	10659	E5RHU3:E5RJB8:E7ESK6:E9PBI9:P34741	NP_002989.2:XP_005251077.1:XP_006716677.1	Mouse:Sdc2|	Syndecan
LAMA1_SDC4	1.10904	0.565077	SDC4	LAMA1	Syndecan	laminin, alpha 1	syndecan 4	putative	Core matrisome	Glycoproteins	LAMA	6481	6481	P25391	NP_005550.2	Mouse:Lama1|	Laminin, Basement Membrane	Matrisome-associated	ECM-affiliated Proteins	syndecan 4	MGC22217|SYND4	10661	10661	B4E1S6:P31431	NP_002990.2	Mouse:Sdc4|	Syndecan
LAMA1_TMPRSS6	1.19516	1	TMPRSS6	LAMA1	Serine Proteinase	laminin, alpha 1	transmembrane protease, serine 6	literature supported	Core matrisome	Glycoproteins	LAMA	6481	6481	P25391	NP_005550.2	Mouse:Lama1|	Laminin, Basement Membrane	NA	NA	NA	NA	NA	NA	NA	NA	NA	NA
LAMA2_ITGA1	1.29411	1.50162e-25	ITGA1	LAMA2	Integrin Rec.	laminin, alpha 2	integrin, alpha 1	putative	Core matrisome	Glycoproteins	LAMM	6482	6482	P24043	NP_000417.2:NP_001073291.1	Mouse:Lama2|	Laminin, Basement Membrane	NA	NA	NA	NA	NA	NA	NA	NA	NA	NA
LAMA2_ITGA2	1.23752	6.54487e-15	ITGA2	LAMA2	Integrin Rec.	laminin, alpha 2	integrin, alpha 2 (CD49B, alpha 2 subunit of VLA-2 receptor)	putative	Core matrisome	Glycoproteins	LAMM	6482	6482	P24043	NP_000417.2:NP_001073291.1	Mouse:Lama2|	Laminin, Basement Membrane	NA	NA	NA	NA	NA	NA	NA	NA	NA	NA
LAMA2_ITGA3	1.25225	5.66586e-21	ITGA3	LAMA2	Integrin Rec.	laminin, alpha 2	integrin, alpha 3 (antigen CD49C, alpha 3 subunit of VLA-3 receptor)	putative	Core matrisome	Glycoproteins	LAMM	6482	6482	P24043	NP_000417.2:NP_001073291.1	Mouse:Lama2|	Laminin, Basement Membrane	NA	NA	NA	NA	NA	NA	NA	NA	NA	NA
LAMA2_ITGA6	1.16954	3.51734e-09	ITGA6	LAMA2	Integrin Rec.	laminin, alpha 2	integrin, alpha 6	putative	Core matrisome	Glycoproteins	LAMM	6482	6482	P24043	NP_000417.2:NP_001073291.1	Mouse:Lama2|	Laminin, Basement Membrane	NA	NA	NA	NA	NA	NA	NA	NA	NA	NA
LAMA2_ITGA7	1.26806	2.40343e-16	ITGA7	LAMA2	Integrin Rec.	laminin, alpha 2	integrin, alpha 7	literature supported	Core matrisome	Glycoproteins	LAMM	6482	6482	P24043	NP_000417.2:NP_001073291.1	Mouse:Lama2|	Laminin, Basement Membrane	NA	NA	NA	NA	NA	NA	NA	NA	NA	NA
LAMA2_ITGB1	1.21705	8.04307e-22	ITGB1	LAMA2	Integrin Rec.	laminin, alpha 2	integrin, beta 1 (fibronectin receptor, beta polypeptide, antigen CD29 includes MDF2, MSK12)	literature supported	Core matrisome	Glycoproteins	LAMM	6482	6482	P24043	NP_000417.2:NP_001073291.1	Mouse:Lama2|	Laminin, Basement Membrane	NA	NA	NA	NA	NA	NA	NA	NA	NA	NA
LAMA2_ITGB4	1.22247	4.30091e-13	ITGB4	LAMA2	Integrin Rec.	laminin, alpha 2	integrin, beta 4	putative	Core matrisome	Glycoproteins	LAMM	6482	6482	P24043	NP_000417.2:NP_001073291.1	Mouse:Lama2|	Laminin, Basement Membrane	NA	NA	NA	NA	NA	NA	NA	NA	NA	NA
LAMA2_RPSA	1.14434	2.79087e-13	RPSA	LAMA2	Laminin Rec.	laminin, alpha 2	ribosomal protein SA	literature supported	Core matrisome	Glycoproteins	LAMM	6482	6482	P24043	NP_000417.2:NP_001073291.1	Mouse:Lama2|	Laminin, Basement Membrane	NA	NA	NA	NA	NA	NA	NA	NA	NA	NA
LAMA3_SDC2	1.11864	0.0411801	SDC2	LAMA3	Syndecan	laminin, alpha 3	syndecan 2	literature supported	Core matrisome	Glycoproteins	BM600|E170|LAMNA|LOCS|lama3a	6483	6483	K7EIP4:K7EMU9:K7EPP3:K7EQ42:K7ERM0:Q16787	NP_000218.2:NP_001121189.1:NP_001121190.1:NP_937762.1	Mouse:Lama3|	Laminin, Basement Membrane	Matrisome-associated	ECM-affiliated Proteins	syndecan 2	HSPG|HSPG1|SYND2	10659	10659	E5RHU3:E5RJB8:E7ESK6:E9PBI9:P34741	NP_002989.2:XP_005251077.1:XP_006716677.1	Mouse:Sdc2|	Syndecan
LAMA4_ITGA3	1.23648	1.00474e-20	ITGA3	LAMA4	Integrin Rec.	laminin, alpha 4	integrin, alpha 3 (antigen CD49C, alpha 3 subunit of VLA-3 receptor)	putative	Core matrisome	Glycoproteins	DKFZp686D23145|LAMA3|LAMA4*-1	6484	6484	E5RFD7:E5RFQ2:E5RHF3:E5RK79:H0Y351:H0YAP9:H0YAQ5:Q16363:Q6LET9	NP_001098676.2:NP_001098677.2:NP_001098678.1:NP_001098679.1:NP_002281.3	Mouse:Lama4|	Laminin, Basement Membrane	NA	NA	NA	NA	NA	NA	NA	NA	NA	NA
LAMA4_ITGA6	1.15767	1.54702e-11	ITGA6	LAMA4	Integrin Rec.	laminin, alpha 4	integrin, alpha 6	putative	Core matrisome	Glycoproteins	DKFZp686D23145|LAMA3|LAMA4*-1	6484	6484	E5RFD7:E5RFQ2:E5RHF3:E5RK79:H0Y351:H0YAP9:H0YAQ5:Q16363:Q6LET9	NP_001098676.2:NP_001098677.2:NP_001098678.1:NP_001098679.1:NP_002281.3	Mouse:Lama4|	Laminin, Basement Membrane	NA	NA	NA	NA	NA	NA	NA	NA	NA	NA
LAMA4_ITGAV	1.21521	1.01981e-27	ITGAV	LAMA4	Integrin Rec.	laminin, alpha 4	integrin, alpha V	putative	Core matrisome	Glycoproteins	DKFZp686D23145|LAMA3|LAMA4*-1	6484	6484	E5RFD7:E5RFQ2:E5RHF3:E5RK79:H0Y351:H0YAP9:H0YAQ5:Q16363:Q6LET9	NP_001098676.2:NP_001098677.2:NP_001098678.1:NP_001098679.1:NP_002281.3	Mouse:Lama4|	Laminin, Basement Membrane	NA	NA	NA	NA	NA	NA	NA	NA	NA	NA
LAMA4_ITGB1	1.2034	6.37306e-30	ITGB1	LAMA4	Integrin Rec.	laminin, alpha 4	integrin, beta 1 (fibronectin receptor, beta polypeptide, antigen CD29 includes MDF2, MSK12)	putative	Core matrisome	Glycoproteins	DKFZp686D23145|LAMA3|LAMA4*-1	6484	6484	E5RFD7:E5RFQ2:E5RHF3:E5RK79:H0Y351:H0YAP9:H0YAQ5:Q16363:Q6LET9	NP_001098676.2:NP_001098677.2:NP_001098678.1:NP_001098679.1:NP_002281.3	Mouse:Lama4|	Laminin, Basement Membrane	NA	NA	NA	NA	NA	NA	NA	NA	NA	NA
LAMA5_BCAM	1.07324	1	BCAM	LAMA5	Basal Cell Adhesion Molecule	laminin, alpha 5	basal cell adhesion molecule (Lutheran blood group)	literature supported	Core matrisome	Glycoproteins	KIAA1907	6485	6485	E2QRK0:F2Z2S4:H7C5J6:O15230:Q5JTP4	NP_005551.3	Mouse:Lama5|	Laminin, Basement Membrane	NA	NA	NA	NA	NA	NA	NA	NA	NA	NA
LAMA5_ITGA2	1.09066	0.10612	ITGA2	LAMA5	Integrin Rec.	laminin, alpha 5	integrin, alpha 2 (CD49B, alpha 2 subunit of VLA-2 receptor)	putative	Core matrisome	Glycoproteins	KIAA1907	6485	6485	E2QRK0:F2Z2S4:H7C5J6:O15230:Q5JTP4	NP_005551.3	Mouse:Lama5|	Laminin, Basement Membrane	NA	NA	NA	NA	NA	NA	NA	NA	NA	NA
LAMA5_ITGA3	1.10106	0.00956785	ITGA3	LAMA5	Integrin Rec.	laminin, alpha 5	integrin, alpha 3 (antigen CD49C, alpha 3 subunit of VLA-3 receptor)	putative	Core matrisome	Glycoproteins	KIAA1907	6485	6485	E2QRK0:F2Z2S4:H7C5J6:O15230:Q5JTP4	NP_005551.3	Mouse:Lama5|	Laminin, Basement Membrane	NA	NA	NA	NA	NA	NA	NA	NA	NA	NA
LAMA5_ITGA6	1.03091	1	ITGA6	LAMA5	Integrin Rec.	laminin, alpha 5	integrin, alpha 6	putative	Core matrisome	Glycoproteins	KIAA1907	6485	6485	E2QRK0:F2Z2S4:H7C5J6:O15230:Q5JTP4	NP_005551.3	Mouse:Lama5|	Laminin, Basement Membrane	NA	NA	NA	NA	NA	NA	NA	NA	NA	NA
LAMA5_ITGB1	1.07162	0.000260171	ITGB1	LAMA5	Integrin Rec.	laminin, alpha 5	integrin, beta 1 (fibronectin receptor, beta polypeptide, antigen CD29 includes MDF2, MSK12)	putative	Core matrisome	Glycoproteins	KIAA1907	6485	6485	E2QRK0:F2Z2S4:H7C5J6:O15230:Q5JTP4	NP_005551.3	Mouse:Lama5|	Laminin, Basement Membrane	NA	NA	NA	NA	NA	NA	NA	NA	NA	NA
LAMA5_ITGB4	1.07555	1	ITGB4	LAMA5	Integrin Rec.	laminin, alpha 5	integrin, beta 4	putative	Core matrisome	Glycoproteins	KIAA1907	6485	6485	E2QRK0:F2Z2S4:H7C5J6:O15230:Q5JTP4	NP_005551.3	Mouse:Lama5|	Laminin, Basement Membrane	NA	NA	NA	NA	NA	NA	NA	NA	NA	NA
LAMA5_SDC1	1.03758	1	SDC1	LAMA5	Syndecan	laminin, alpha 5	syndecan 1	putative	Core matrisome	Glycoproteins	KIAA1907	6485	6485	E2QRK0:F2Z2S4:H7C5J6:O15230:Q5JTP4	NP_005551.3	Mouse:Lama5|	Laminin, Basement Membrane	Matrisome-associated	ECM-affiliated Proteins	syndecan 1	CD138|SDC|SYND1|syndecan	10658	10658	E9PHH3:F8WCX9:H7C1K4:P18827	NP_001006947.1:NP_002988.3	Mouse:Sdc1|	Syndecan
LAMB1_ITGA1	1.1993	1.2221e-20	ITGA1	LAMB1	Integrin Rec.	laminin, beta 1	integrin, alpha 1	putative	Core matrisome	Glycoproteins	CLM|MGC142015	6486	6486	C9J296:E7EPA6:E9PCS6:G3XAI2:P07942	NP_002282.2	Mouse:Lamb1|	Laminin, Basement Membrane	NA	NA	NA	NA	NA	NA	NA	NA	NA	NA
LAMB1_ITGA2	1.14808	5.19134e-07	ITGA2	LAMB1	Integrin Rec.	laminin, beta 1	integrin, alpha 2 (CD49B, alpha 2 subunit of VLA-2 receptor)	putative	Core matrisome	Glycoproteins	CLM|MGC142015	6486	6486	C9J296:E7EPA6:E9PCS6:G3XAI2:P07942	NP_002282.2	Mouse:Lamb1|	Laminin, Basement Membrane	NA	NA	NA	NA	NA	NA	NA	NA	NA	NA
LAMB1_ITGA3	1.15981	1.17133e-09	ITGA3	LAMB1	Integrin Rec.	laminin, beta 1	integrin, alpha 3 (antigen CD49C, alpha 3 subunit of VLA-3 receptor)	putative	Core matrisome	Glycoproteins	CLM|MGC142015	6486	6486	C9J296:E7EPA6:E9PCS6:G3XAI2:P07942	NP_002282.2	Mouse:Lamb1|	Laminin, Basement Membrane	NA	NA	NA	NA	NA	NA	NA	NA	NA	NA
LAMB1_ITGA6	1.0852	0.0520445	ITGA6	LAMB1	Integrin Rec.	laminin, beta 1	integrin, alpha 6	literature supported	Core matrisome	Glycoproteins	CLM|MGC142015	6486	6486	C9J296:E7EPA6:E9PCS6:G3XAI2:P07942	NP_002282.2	Mouse:Lamb1|	Laminin, Basement Membrane	NA	NA	NA	NA	NA	NA	NA	NA	NA	NA
LAMB1_ITGA7	1.17554	3.01953e-11	ITGA7	LAMB1	Integrin Rec.	laminin, beta 1	integrin, alpha 7	putative	Core matrisome	Glycoproteins	CLM|MGC142015	6486	6486	C9J296:E7EPA6:E9PCS6:G3XAI2:P07942	NP_002282.2	Mouse:Lamb1|	Laminin, Basement Membrane	NA	NA	NA	NA	NA	NA	NA	NA	NA	NA
LAMB1_ITGAV	1.14044	1.28319e-12	ITGAV	LAMB1	Integrin Rec.	laminin, beta 1	integrin, alpha V	putative	Core matrisome	Glycoproteins	CLM|MGC142015	6486	6486	C9J296:E7EPA6:E9PCS6:G3XAI2:P07942	NP_002282.2	Mouse:Lamb1|	Laminin, Basement Membrane	NA	NA	NA	NA	NA	NA	NA	NA	NA	NA
LAMB1_ITGB1	1.12951	1.79782e-14	ITGB1	LAMB1	Integrin Rec.	laminin, beta 1	integrin, beta 1 (fibronectin receptor, beta polypeptide, antigen CD29 includes MDF2, MSK12)	literature supported	Core matrisome	Glycoproteins	CLM|MGC142015	6486	6486	C9J296:E7EPA6:E9PCS6:G3XAI2:P07942	NP_002282.2	Mouse:Lamb1|	Laminin, Basement Membrane	NA	NA	NA	NA	NA	NA	NA	NA	NA	NA
LAMB1_ITGB4	1.13454	3.7747e-05	ITGB4	LAMB1	Integrin Rec.	laminin, beta 1	integrin, beta 4	putative	Core matrisome	Glycoproteins	CLM|MGC142015	6486	6486	C9J296:E7EPA6:E9PCS6:G3XAI2:P07942	NP_002282.2	Mouse:Lamb1|	Laminin, Basement Membrane	NA	NA	NA	NA	NA	NA	NA	NA	NA	NA
LAMB2_RPSA	1.05039	0.00507767	RPSA	LAMB2	Laminin Rec.	laminin, beta 2 (laminin S)	ribosomal protein SA	literature supported	Core matrisome	Glycoproteins	LAMS	6487	6487	F5H520:P55268	NP_002283.3:XP_005265184.1	Mouse:Lamb2|	Laminin, Basement Membrane	NA	NA	NA	NA	NA	NA	NA	NA	NA	NA
LAMB3_CD151	1.0753	0.310164	CD151	LAMB3	Tetraspanin	laminin, beta 3	CD151 molecule (Raph blood group)	putative	Core matrisome	Glycoproteins	BM600-125KDA|FLJ99565|LAM5|LAMNB1	6490	6490	Q13751:Q5THA1:X1WI29	NP_000219.2:NP_001017402.1:NP_001121113.1:XP_005273181.1	Mouse:Lamb3|	Laminin, Basement Membrane	NA	NA	NA	NA	NA	NA	NA	NA	NA	NA
LAMB3_COL17A1	1.12273	1	COL17A1	LAMB3	Collagen	laminin, beta 3	collagen, type XVII, alpha 1	putative	Core matrisome	Glycoproteins	BM600-125KDA|FLJ99565|LAM5|LAMNB1	6490	6490	Q13751:Q5THA1:X1WI29	NP_000219.2:NP_001017402.1:NP_001121113.1:XP_005273181.1	Mouse:Lamb3|	Laminin, Basement Membrane	Core matrisome	Collagens	collagen, type XVII, alpha 1	BA16H23.2|BP180|BPAG2|FLJ60881|KIAA0204|LAD-1	2194	2194	A2A2Y8:H0Y420:Q9UMD9	NP_000485.3	Mouse:Col17a1|
LAMB3_ITGA2	1.09212	1	ITGA2	LAMB3	Integrin Rec.	laminin, beta 3	integrin, alpha 2 (CD49B, alpha 2 subunit of VLA-2 receptor)	putative	Core matrisome	Glycoproteins	BM600-125KDA|FLJ99565|LAM5|LAMNB1	6490	6490	Q13751:Q5THA1:X1WI29	NP_000219.2:NP_001017402.1:NP_001121113.1:XP_005273181.1	Mouse:Lamb3|	Laminin, Basement Membrane	NA	NA	NA	NA	NA	NA	NA	NA	NA	NA
LAMB3_ITGA3	1.10832	0.140798	ITGA3	LAMB3	Integrin Rec.	laminin, beta 3	integrin, alpha 3 (antigen CD49C, alpha 3 subunit of VLA-3 receptor)	putative	Core matrisome	Glycoproteins	BM600-125KDA|FLJ99565|LAM5|LAMNB1	6490	6490	Q13751:Q5THA1:X1WI29	NP_000219.2:NP_001017402.1:NP_001121113.1:XP_005273181.1	Mouse:Lamb3|	Laminin, Basement Membrane	NA	NA	NA	NA	NA	NA	NA	NA	NA	NA
LAMB3_ITGA6	1.0357	1	ITGA6	LAMB3	Integrin Rec.	laminin, beta 3	integrin, alpha 6	putative	Core matrisome	Glycoproteins	BM600-125KDA|FLJ99565|LAM5|LAMNB1	6490	6490	Q13751:Q5THA1:X1WI29	NP_000219.2:NP_001017402.1:NP_001121113.1:XP_005273181.1	Mouse:Lamb3|	Laminin, Basement Membrane	NA	NA	NA	NA	NA	NA	NA	NA	NA	NA
LAMB3_ITGB1	1.07935	0.0796591	ITGB1	LAMB3	Integrin Rec.	laminin, beta 3	integrin, beta 1 (fibronectin receptor, beta polypeptide, antigen CD29 includes MDF2, MSK12)	putative	Core matrisome	Glycoproteins	BM600-125KDA|FLJ99565|LAM5|LAMNB1	6490	6490	Q13751:Q5THA1:X1WI29	NP_000219.2:NP_001017402.1:NP_001121113.1:XP_005273181.1	Mouse:Lamb3|	Laminin, Basement Membrane	NA	NA	NA	NA	NA	NA	NA	NA	NA	NA
LAMB3_ITGB4	1.08075	1	ITGB4	LAMB3	Integrin Rec.	laminin, beta 3	integrin, beta 4	putative	Core matrisome	Glycoproteins	BM600-125KDA|FLJ99565|LAM5|LAMNB1	6490	6490	Q13751:Q5THA1:X1WI29	NP_000219.2:NP_001017402.1:NP_001121113.1:XP_005273181.1	Mouse:Lamb3|	Laminin, Basement Membrane	NA	NA	NA	NA	NA	NA	NA	NA	NA	NA
LAMC1_ITGA1	1.13717	1.00853e-14	ITGA1	LAMC1	Integrin Rec.	laminin, gamma 1 (formerly LAMB2)	integrin, alpha 1	putative	Core matrisome	Glycoproteins	LAMB2|MGC87297	6492	6492	P11047:R4GNC7	NP_002284.3	Mouse:Lamc1|	Laminin, Basement Membrane	NA	NA	NA	NA	NA	NA	NA	NA	NA	NA
LAMC1_ITGA2	1.08801	0.0343408	ITGA2	LAMC1	Integrin Rec.	laminin, gamma 1 (formerly LAMB2)	integrin, alpha 2 (CD49B, alpha 2 subunit of VLA-2 receptor)	putative	Core matrisome	Glycoproteins	LAMB2|MGC87297	6492	6492	P11047:R4GNC7	NP_002284.3	Mouse:Lamc1|	Laminin, Basement Membrane	NA	NA	NA	NA	NA	NA	NA	NA	NA	NA
LAMC1_ITGA3	1.10027	0.000231639	ITGA3	LAMC1	Integrin Rec.	laminin, gamma 1 (formerly LAMB2)	integrin, alpha 3 (antigen CD49C, alpha 3 subunit of VLA-3 receptor)	putative	Core matrisome	Glycoproteins	LAMB2|MGC87297	6492	6492	P11047:R4GNC7	NP_002284.3	Mouse:Lamc1|	Laminin, Basement Membrane	NA	NA	NA	NA	NA	NA	NA	NA	NA	NA
LAMC1_ITGA6	1.02779	1	ITGA6	LAMC1	Integrin Rec.	laminin, gamma 1 (formerly LAMB2)	integrin, alpha 6	putative	Core matrisome	Glycoproteins	LAMB2|MGC87297	6492	6492	P11047:R4GNC7	NP_002284.3	Mouse:Lamc1|	Laminin, Basement Membrane	NA	NA	NA	NA	NA	NA	NA	NA	NA	NA
LAMC1_ITGA7	1.11593	1.51987e-06	ITGA7	LAMC1	Integrin Rec.	laminin, gamma 1 (formerly LAMB2)	integrin, alpha 7	putative	Core matrisome	Glycoproteins	LAMB2|MGC87297	6492	6492	P11047:R4GNC7	NP_002284.3	Mouse:Lamc1|	Laminin, Basement Membrane	NA	NA	NA	NA	NA	NA	NA	NA	NA	NA
LAMC1_ITGAV	1.08026	0.000233269	ITGAV	LAMC1	Integrin Rec.	laminin, gamma 1 (formerly LAMB2)	integrin, alpha V	putative	Core matrisome	Glycoproteins	LAMB2|MGC87297	6492	6492	P11047:R4GNC7	NP_002284.3	Mouse:Lamc1|	Laminin, Basement Membrane	NA	NA	NA	NA	NA	NA	NA	NA	NA	NA
LAMC1_ITGB1	1.07018	5.57396e-06	ITGB1	LAMC1	Integrin Rec.	laminin, gamma 1 (formerly LAMB2)	integrin, beta 1 (fibronectin receptor, beta polypeptide, antigen CD29 includes MDF2, MSK12)	putative	Core matrisome	Glycoproteins	LAMB2|MGC87297	6492	6492	P11047:R4GNC7	NP_002284.3	Mouse:Lamc1|	Laminin, Basement Membrane	NA	NA	NA	NA	NA	NA	NA	NA	NA	NA
LAMC1_ITGB4	1.07695	0.295841	ITGB4	LAMC1	Integrin Rec.	laminin, gamma 1 (formerly LAMB2)	integrin, beta 4	putative	Core matrisome	Glycoproteins	LAMB2|MGC87297	6492	6492	P11047:R4GNC7	NP_002284.3	Mouse:Lamc1|	Laminin, Basement Membrane	NA	NA	NA	NA	NA	NA	NA	NA	NA	NA
LAMC2_CD151	1.14756	5.42342e-06	CD151	LAMC2	Tetraspanin	laminin, gamma 2	CD151 molecule (Raph blood group)	putative	Core matrisome	Glycoproteins	B2T|BM600|CSF|EBR2|EBR2A|LAMB2T|LAMNB2|MGC138491|M	6493	6493	Q13753	NP_005553.2:NP_061486.2	Mouse:Lamc2|	Laminin, Basement Membrane	NA	NA	NA	NA	NA	NA	NA	NA	NA	NA
LAMC2_COL17A1	1.19683	0.0916609	COL17A1	LAMC2	Collagen	laminin, gamma 2	collagen, type XVII, alpha 1	putative	Core matrisome	Glycoproteins	B2T|BM600|CSF|EBR2|EBR2A|LAMB2T|LAMNB2|MGC138491|M	6493	6493	Q13753	NP_005553.2:NP_061486.2	Mouse:Lamc2|	Laminin, Basement Membrane	Core matrisome	Collagens	collagen, type XVII, alpha 1	BA16H23.2|BP180|BPAG2|FLJ60881|KIAA0204|LAD-1	2194	2194	A2A2Y8:H0Y420:Q9UMD9	NP_000485.3	Mouse:Col17a1|
LAMC2_ITGA2	1.16464	0.000573178	ITGA2	LAMC2	Integrin Rec.	laminin, gamma 2	integrin, alpha 2 (CD49B, alpha 2 subunit of VLA-2 receptor)	putative	Core matrisome	Glycoproteins	B2T|BM600|CSF|EBR2|EBR2A|LAMB2T|LAMNB2|MGC138491|M	6493	6493	Q13753	NP_005553.2:NP_061486.2	Mouse:Lamc2|	Laminin, Basement Membrane	NA	NA	NA	NA	NA	NA	NA	NA	NA	NA
LAMC2_ITGA3	1.18228	5.31042e-05	ITGA3	LAMC2	Integrin Rec.	laminin, gamma 2	integrin, alpha 3 (antigen CD49C, alpha 3 subunit of VLA-3 receptor)	literature supported	Core matrisome	Glycoproteins	B2T|BM600|CSF|EBR2|EBR2A|LAMB2T|LAMNB2|MGC138491|M	6493	6493	Q13753	NP_005553.2:NP_061486.2	Mouse:Lamc2|	Laminin, Basement Membrane	NA	NA	NA	NA	NA	NA	NA	NA	NA	NA
LAMC2_ITGA6	1.10233	1	ITGA6	LAMC2	Integrin Rec.	laminin, gamma 2	integrin, alpha 6	literature supported	Core matrisome	Glycoproteins	B2T|BM600|CSF|EBR2|EBR2A|LAMB2T|LAMNB2|MGC138491|M	6493	6493	Q13753	NP_005553.2:NP_061486.2	Mouse:Lamc2|	Laminin, Basement Membrane	NA	NA	NA	NA	NA	NA	NA	NA	NA	NA
LAMC2_ITGB1	1.151	2.60767e-06	ITGB1	LAMC2	Integrin Rec.	laminin, gamma 2	integrin, beta 1 (fibronectin receptor, beta polypeptide, antigen CD29 includes MDF2, MSK12)	literature supported	Core matrisome	Glycoproteins	B2T|BM600|CSF|EBR2|EBR2A|LAMB2T|LAMNB2|MGC138491|M	6493	6493	Q13753	NP_005553.2:NP_061486.2	Mouse:Lamc2|	Laminin, Basement Membrane	NA	NA	NA	NA	NA	NA	NA	NA	NA	NA
LAMC2_ITGB4	1.15203	0.00389847	ITGB4	LAMC2	Integrin Rec.	laminin, gamma 2	integrin, beta 4	literature supported	Core matrisome	Glycoproteins	B2T|BM600|CSF|EBR2|EBR2A|LAMB2T|LAMNB2|MGC138491|M	6493	6493	Q13753	NP_005553.2:NP_061486.2	Mouse:Lamc2|	Laminin, Basement Membrane	NA	NA	NA	NA	NA	NA	NA	NA	NA	NA
LAMC3_ITGA2	1.18649	1.9067e-07	ITGA2	LAMC3	Integrin Rec.	laminin, gamma 3	integrin, alpha 2 (CD49B, alpha 2 subunit of VLA-2 receptor)	putative	Core matrisome	Glycoproteins	DKFZp434E202	6494	6494	H7BY04:Q5JTC4:Q9Y6N6	NP_006050.3	Mouse:Lamc3|	Laminin, Basement Membrane	NA	NA	NA	NA	NA	NA	NA	NA	NA	NA
LAMC3_ITGA3	1.19795	5.13219e-08	ITGA3	LAMC3	Integrin Rec.	laminin, gamma 3	integrin, alpha 3 (antigen CD49C, alpha 3 subunit of VLA-3 receptor)	putative	Core matrisome	Glycoproteins	DKFZp434E202	6494	6494	H7BY04:Q5JTC4:Q9Y6N6	NP_006050.3	Mouse:Lamc3|	Laminin, Basement Membrane	NA	NA	NA	NA	NA	NA	NA	NA	NA	NA
LAMC3_ITGA6	1.1199	0.0107048	ITGA6	LAMC3	Integrin Rec.	laminin, gamma 3	integrin, alpha 6	putative	Core matrisome	Glycoproteins	DKFZp434E202	6494	6494	H7BY04:Q5JTC4:Q9Y6N6	NP_006050.3	Mouse:Lamc3|	Laminin, Basement Membrane	NA	NA	NA	NA	NA	NA	NA	NA	NA	NA
LAMC3_ITGB1	1.16383	2.23515e-08	ITGB1	LAMC3	Integrin Rec.	laminin, gamma 3	integrin, beta 1 (fibronectin receptor, beta polypeptide, antigen CD29 includes MDF2, MSK12)	putative	Core matrisome	Glycoproteins	DKFZp434E202	6494	6494	H7BY04:Q5JTC4:Q9Y6N6	NP_006050.3	Mouse:Lamc3|	Laminin, Basement Membrane	NA	NA	NA	NA	NA	NA	NA	NA	NA	NA
LAMC3_ITGB4	1.16687	4.05784e-05	ITGB4	LAMC3	Integrin Rec.	laminin, gamma 3	integrin, beta 4	putative	Core matrisome	Glycoproteins	DKFZp434E202	6494	6494	H7BY04:Q5JTC4:Q9Y6N6	NP_006050.3	Mouse:Lamc3|	Laminin, Basement Membrane	NA	NA	NA	NA	NA	NA	NA	NA	NA	NA
LTBP1_ITGB5	1.13739	1.92091e-11	ITGB5	LTBP1	Integrin Rec.	latent transforming growth factor beta binding protein 1	integrin, beta 5	literature supported	Core matrisome	Glycoproteins	MGC163161	6714	6714	C9JD84:C9JDW2:E7EUU6:E7EV71:H7BZ76:H7C0I7:H7C2H7:H7C4L5:Q14766	NP_000618.3:NP_001159736.1:NP_001159737.1:NP_001159738.1:NP_996826.2	Mouse:Ltbp1|	Growth Factor-binding	NA	NA	NA	NA	NA	NA	NA	NA	NA	NA
LTBP3_ITGB5	1.10523	4.45891e-10	ITGB5	LTBP3	Integrin Rec.	latent transforming growth factor beta binding protein 3	integrin, beta 5	literature supported	Core matrisome	Glycoproteins	DKFZp586M2123|FLJ33431|FLJ39893|FLJ42533|FLJ44138|	6716	6716	E9PJR2:E9PKW1:E9PPT7:E9PQR0:E9PR75:E9PR84:E9PRF2:F5GWC4:H0YC99:H0YCQ2:H0YCX6:H0YE75:Q9NS15	NP_001123616.1:NP_001157738.1:NP_066548.2	Mouse:Ltbp3|	Growth Factor-binding	NA	NA	NA	NA	NA	NA	NA	NA	NA	NA
MFAP2_NOTCH1	1.14311	6.30204e-09	NOTCH1	MFAP2	Notch	microfibrillar-associated protein 2	notch 1	literature supported	Core matrisome	Glycoproteins	FLJ50901|MAGP|MAGP-1|MAGP1	7033	7033	P55001	NP_001128719.1:NP_001128720.1:NP_002394.1:NP_059453.1	Mouse:Mfap2|		NA	NA	NA	NA	NA	NA	NA	NA	NA	NA
MFAP5_NOTCH1	1.18315	6.35745e-08	NOTCH1	MFAP5	Notch	microfibrillar associated protein 5	notch 1	literature supported	Core matrisome	Glycoproteins	MAGP2|MP25	29673	29673	B3KW70:F5GYX4:F5H1C0:F5H2W4:F5H413:F5H7Z2:H0YG03:H0YGS3:Q13361:Q7Z490	NP_003471.1:XP_005253542.1	Mouse:Mfap5|		NA	NA	NA	NA	NA	NA	NA	NA	NA	NA
MFGE8_ITGAV	1.13824	8.19296e-16	ITGAV	MFGE8	Integrin Rec.	milk fat globule-EGF factor 8 protein	integrin, alpha V	literature supported	Core matrisome	Glycoproteins	BA46|EDIL1|HsT19888|MFG-E8|OAcGD3S|SED1|SPAG10|hP4	7036	7036	F5GZN3:F5H7N9:H0YKB5:H0YKS8:Q08431:X6R3G6	NP_001108086.1:NP_001108086.1:NP_005919.2	Mouse:Mfge8|		NA	NA	NA	NA	NA	NA	NA	NA	NA	NA
MFGE8_ITGB3	1.35345	9.01758e-25	ITGB3	MFGE8	Integrin Rec.	milk fat globule-EGF factor 8 protein	integrin, beta 3 (platelet glycoprotein IIIa, antigen CD61)	literature supported	Core matrisome	Glycoproteins	BA46|EDIL1|HsT19888|MFG-E8|OAcGD3S|SED1|SPAG10|hP4	7036	7036	F5GZN3:F5H7N9:H0YKB5:H0YKS8:Q08431:X6R3G6	NP_001108086.1:NP_001108086.1:NP_005919.2	Mouse:Mfge8|		NA	NA	NA	NA	NA	NA	NA	NA	NA	NA
MFGE8_PDGFRB	1.24234	9.39605e-34	PDGFRB	MFGE8	PDGF	milk fat globule-EGF factor 8 protein	platelet-derived growth factor receptor, beta polypeptide	literature supported	Core matrisome	Glycoproteins	BA46|EDIL1|HsT19888|MFG-E8|OAcGD3S|SED1|SPAG10|hP4	7036	7036	F5GZN3:F5H7N9:H0YKB5:H0YKS8:Q08431:X6R3G6	NP_001108086.1:NP_001108086.1:NP_005919.2	Mouse:Mfge8|		NA	NA	NA	NA	NA	NA	NA	NA	NA	NA
NID1_COL13A1	1.32832	6.15693e-17	COL13A1	NID1	Collagen	nidogen 1	collagen, type XIII, alpha 1	literature supported	Core matrisome	Glycoproteins	NID	7821	7821	P14543	NP_002499.2	Mouse:Nid1|	Basement Membrane	Core matrisome	Collagens	collagen, type XIII, alpha 1	COLXIIIA1|FLJ42485	2190	2190	E7ES46:E7ES47:E7ES49:E7ES50:E7ES51:E7ES55:E7ES56:E7EX21:E9PEG9:G5E987:H7BYT9:H7BZB6:Q5TAT6	NP_001123575.1:NP_542988.3:NP_542990.3:NP_542991.3:NP_542992.3:NP_542995.3	Mouse:Col13a1|
NID1_ITGA3	1.15204	1.09468e-07	ITGA3	NID1	Integrin Rec.	nidogen 1	integrin, alpha 3 (antigen CD49C, alpha 3 subunit of VLA-3 receptor)	putative	Core matrisome	Glycoproteins	NID	7821	7821	P14543	NP_002499.2	Mouse:Nid1|	Basement Membrane	NA	NA	NA	NA	NA	NA	NA	NA	NA	NA
NID1_ITGAV	1.13204	2.15594e-08	ITGAV	NID1	Integrin Rec.	nidogen 1	integrin, alpha V	literature supported	Core matrisome	Glycoproteins	NID	7821	7821	P14543	NP_002499.2	Mouse:Nid1|	Basement Membrane	NA	NA	NA	NA	NA	NA	NA	NA	NA	NA
NID1_ITGB1	1.12001	8.95994e-09	ITGB1	NID1	Integrin Rec.	nidogen 1	integrin, beta 1 (fibronectin receptor, beta polypeptide, antigen CD29 includes MDF2, MSK12)	putative	Core matrisome	Glycoproteins	NID	7821	7821	P14543	NP_002499.2	Mouse:Nid1|	Basement Membrane	NA	NA	NA	NA	NA	NA	NA	NA	NA	NA
NID1_ITGB3	1.35052	1.38568e-20	ITGB3	NID1	Integrin Rec.	nidogen 1	integrin, beta 3 (platelet glycoprotein IIIa, antigen CD61)	literature supported	Core matrisome	Glycoproteins	NID	7821	7821	P14543	NP_002499.2	Mouse:Nid1|	Basement Membrane	NA	NA	NA	NA	NA	NA	NA	NA	NA	NA
NID1_PTPRF	1.0885	4.22103e-05	PTPRF	NID1	Adhesion	nidogen 1	protein tyrosine phosphatase, receptor type, F	literature supported	Core matrisome	Glycoproteins	NID	7821	7821	P14543	NP_002499.2	Mouse:Nid1|	Basement Membrane	NA	NA	NA	NA	NA	NA	NA	NA	NA	NA
NID2_COL13A1	1.47046	5.76001e-27	COL13A1	NID2	Collagen	nidogen 2 (osteonidogen)	collagen, type XIII, alpha 1	literature supported	Core matrisome	Glycoproteins	-	13389	13389	H0YJV3:Q14112	NP_031387.3	Mouse:Nid2|	Basement Membrane	Core matrisome	Collagens	collagen, type XIII, alpha 1	COLXIIIA1|FLJ42485	2190	2190	E7ES46:E7ES47:E7ES49:E7ES50:E7ES51:E7ES55:E7ES56:E7EX21:E9PEG9:G5E987:H7BYT9:H7BZB6:Q5TAT6	NP_001123575.1:NP_542988.3:NP_542990.3:NP_542991.3:NP_542992.3:NP_542995.3	Mouse:Col13a1|
NTN1_ADORA2B	1.07963	1	ADORA2B	NTN1	Adenosine Rec.	netrin 1	adenosine A2b receptor	literature supported	Core matrisome	Glycoproteins	NTN1L	8029	8029	H7BZF4:O95631	NP_004813.2:XP_006721658.1	Mouse:Ntn1|		NA	NA	NA	NA	NA	NA	NA	NA	NA	NA
NTN1_DCC	1.03742	1	DCC	NTN1	Netrin Rec.	netrin 1	deleted in colorectal carcinoma	literature supported	Core matrisome	Glycoproteins	NTN1L	8029	8029	H7BZF4:O95631	NP_004813.2:XP_006721658.1	Mouse:Ntn1|		NA	NA	NA	NA	NA	NA	NA	NA	NA	NA
NTN1_NEO1	1.08871	1	NEO1	NTN1	Adhesion	netrin 1	neogenin 1	literature supported	Core matrisome	Glycoproteins	NTN1L	8029	8029	H7BZF4:O95631	NP_004813.2:XP_006721658.1	Mouse:Ntn1|		NA	NA	NA	NA	NA	NA	NA	NA	NA	NA
NTN1_UNC5A	1.47292	6.10449e-09	UNC5A	NTN1	Netrin Rec.	netrin 1	unc-5 homolog A (C. elegans)	literature supported	Core matrisome	Glycoproteins	NTN1L	8029	8029	H7BZF4:O95631	NP_004813.2:XP_006721658.1	Mouse:Ntn1|		NA	NA	NA	NA	NA	NA	NA	NA	NA	NA
NTN1_UNC5B	1.21653	4.27485e-09	UNC5B	NTN1	Netrin Rec.	netrin 1	unc-5 homolog B (C. elegans)	literature supported	Core matrisome	Glycoproteins	NTN1L	8029	8029	H7BZF4:O95631	NP_004813.2:XP_006721658.1	Mouse:Ntn1|		NA	NA	NA	NA	NA	NA	NA	NA	NA	NA
NTN1_UNC5C	1.5692	2.36184e-20	UNC5C	NTN1	Netrin Rec.	netrin 1	unc-5 homolog C (C. elegans)	literature supported	Core matrisome	Glycoproteins	NTN1L	8029	8029	H7BZF4:O95631	NP_004813.2:XP_006721658.1	Mouse:Ntn1|		NA	NA	NA	NA	NA	NA	NA	NA	NA	NA
NTN1_UNC5D	1.07568	1	UNC5D	NTN1	Netrin Rec.	netrin 1	unc-5 homolog D (C. elegans)	literature supported	Core matrisome	Glycoproteins	NTN1L	8029	8029	H7BZF4:O95631	NP_004813.2:XP_006721658.1	Mouse:Ntn1|		NA	NA	NA	NA	NA	NA	NA	NA	NA	NA
NTN3_CDON	1.32053	1	CDON	NTN3	Adhesion	netrin 3	cell adhesion associated, oncogene regulated	literature supported	Core matrisome	Glycoproteins	NTN2L	8030	8030	O00634	NP_006172.1	Mouse:Ntn3|		NA	NA	NA	NA	NA	NA	NA	NA	NA	NA
NTN3_NEO1	1.2534	1	NEO1	NTN3	Adhesion	netrin 3	neogenin 1	literature supported	Core matrisome	Glycoproteins	NTN2L	8030	8030	O00634	NP_006172.1	Mouse:Ntn3|		NA	NA	NA	NA	NA	NA	NA	NA	NA	NA
NTN4_DCC	1.05765	1	DCC	NTN4	Netrin Rec.	netrin 4	deleted in colorectal carcinoma	literature supported	Core matrisome	Glycoproteins	FLJ23180|PRO3091	13658	13658	F8W0I7:Q9HB63	NP_067052.2	Mouse:Ntn4|		NA	NA	NA	NA	NA	NA	NA	NA	NA	NA
NTN4_UNC5A	1.41955	2.36129e-06	UNC5A	NTN4	Netrin Rec.	netrin 4	unc-5 homolog A (C. elegans)	literature supported	Core matrisome	Glycoproteins	FLJ23180|PRO3091	13658	13658	F8W0I7:Q9HB63	NP_067052.2	Mouse:Ntn4|		NA	NA	NA	NA	NA	NA	NA	NA	NA	NA
NTNG1_LRRC4C	1.70387	2.06717e-09	LRRC4C	NTNG1	LRRC4	netrin G1	leucine rich repeat containing 4C	literature supported	Core matrisome	Glycoproteins	KIAA0976|Lmnt1	23319	23319	A6NK56:B4DKF0:F5GYT0:F8WEB5:Q9Y2I2	NP_001106697.1:NP_001106699.1:NP_055732.2:XP_006710519.1	Mouse:Ntng1|		NA	NA	NA	NA	NA	NA	NA	NA	NA	NA
NTNG2_LRRC4	1.13806	0.561945	LRRC4	NTNG2	LRRC4	netrin G2	leucine rich repeat containing 4	literature supported	Core matrisome	Glycoproteins	KIAA0625|KIAA1857|LHLL9381|Lmnt2|MGC21884|NTNG1|bA	14288	14288	A6NMX7:Q5JUJ3:Q96CW9	NP_115925.2	Mouse:Ntng2|		NA	NA	NA	NA	NA	NA	NA	NA	NA	NA
NTNG2_LRRC4C	1.65376	8.80538e-15	LRRC4C	NTNG2	LRRC4	netrin G2	leucine rich repeat containing 4C	putative	Core matrisome	Glycoproteins	KIAA0625|KIAA1857|LHLL9381|Lmnt2|MGC21884|NTNG1|bA	14288	14288	A6NMX7:Q5JUJ3:Q96CW9	NP_115925.2	Mouse:Ntng2|		NA	NA	NA	NA	NA	NA	NA	NA	NA	NA
PAPLN_PVRL4	1.05865	1	PVRL4	PAPLN	Adhesion	papilin, proteoglycan-like sulfated glycoprotein	poliovirus receptor-related 4	putative	Core matrisome	Glycoproteins	DKFZp434F053|MGC50452	19262	19262	B5MDP7:G3V5P6:H0YJA1:H0YMM2:O95428	NP_775733.3	Mouse:Papln|		NA	NA	NA	NA	NA	NA	NA	NA	NA	NA
PAPLN_SIRPA	1.18958	1.43822e-16	SIRPA	PAPLN	SIRP	papilin, proteoglycan-like sulfated glycoprotein	signal-regulatory protein alpha	putative	Core matrisome	Glycoproteins	DKFZp434F053|MGC50452	19262	19262	B5MDP7:G3V5P6:H0YJA1:H0YMM2:O95428	NP_775733.3	Mouse:Papln|		NA	NA	NA	NA	NA	NA	NA	NA	NA	NA
RELN_ITGA3	1.29219	1.26716e-06	ITGA3	RELN	Integrin Rec.	reelin	integrin, alpha 3 (antigen CD49C, alpha 3 subunit of VLA-3 receptor)	literature supported	Core matrisome	Glycoproteins	PRO1598|RL	9957	9957	H7C2B0:J3KQ66:P78509	NP_005036.2:NP_774959.1	Mouse:Reln|		NA	NA	NA	NA	NA	NA	NA	NA	NA	NA
RELN_ITGB1	1.24796	0.000877447	ITGB1	RELN	Integrin Rec.	reelin	integrin, beta 1 (fibronectin receptor, beta polypeptide, antigen CD29 includes MDF2, MSK12)	literature supported	Core matrisome	Glycoproteins	PRO1598|RL	9957	9957	H7C2B0:J3KQ66:P78509	NP_005036.2:NP_774959.1	Mouse:Reln|		NA	NA	NA	NA	NA	NA	NA	NA	NA	NA
RELN_LRP8	1.16476	0.306822	LRP8	RELN	Lipoprotein	reelin	low density lipoprotein receptor-related protein 8, apolipoprotein e receptor	literature supported	Core matrisome	Glycoproteins	PRO1598|RL	9957	9957	H7C2B0:J3KQ66:P78509	NP_005036.2:NP_774959.1	Mouse:Reln|		NA	NA	NA	NA	NA	NA	NA	NA	NA	NA
RELN_VLDLR	1.19148	0.197221	VLDLR	RELN	Lipoprotein	reelin	very low density lipoprotein receptor	literature supported	Core matrisome	Glycoproteins	PRO1598|RL	9957	9957	H7C2B0:J3KQ66:P78509	NP_005036.2:NP_774959.1	Mouse:Reln|		NA	NA	NA	NA	NA	NA	NA	NA	NA	NA
RSPO1_FZD8	1.7418	7.59529e-14	FZD8	RSPO1	Wnt	R-spondin 1	frizzled class receptor 8	putative	Core matrisome	Glycoproteins	CRISTIN3|FLJ40906|RSPO	21679	21679	Q2MKA7	NP_001033722.1:NP_001229837.1:NP_001229838.1:NP_001229839.1:XP_006710646.1	Mouse:Rspo1|		NA	NA	NA	NA	NA	NA	NA	NA	NA	NA
RSPO1_LGR4	1.69714	1.92364e-15	LGR4	RSPO1	LGR	R-spondin 1	leucine-rich repeat containing G protein-coupled receptor 4	literature supported	Core matrisome	Glycoproteins	CRISTIN3|FLJ40906|RSPO	21679	21679	Q2MKA7	NP_001033722.1:NP_001229837.1:NP_001229838.1:NP_001229839.1:XP_006710646.1	Mouse:Rspo1|		NA	NA	NA	NA	NA	NA	NA	NA	NA	NA
RSPO1_LGR5	2.0847	1.75107e-12	LGR5	RSPO1	LGR	R-spondin 1	leucine-rich repeat containing G protein-coupled receptor 5	literature supported	Core matrisome	Glycoproteins	CRISTIN3|FLJ40906|RSPO	21679	21679	Q2MKA7	NP_001033722.1:NP_001229837.1:NP_001229838.1:NP_001229839.1:XP_006710646.1	Mouse:Rspo1|		NA	NA	NA	NA	NA	NA	NA	NA	NA	NA
RSPO1_LGR6	1.68368	2.65376e-09	LGR6	RSPO1	LGR	R-spondin 1	leucine-rich repeat containing G protein-coupled receptor 6	literature supported	Core matrisome	Glycoproteins	CRISTIN3|FLJ40906|RSPO	21679	21679	Q2MKA7	NP_001033722.1:NP_001229837.1:NP_001229838.1:NP_001229839.1:XP_006710646.1	Mouse:Rspo1|		NA	NA	NA	NA	NA	NA	NA	NA	NA	NA
RSPO1_LRP6	1.64327	3.92538e-13	LRP6	RSPO1	Wnt	R-spondin 1	low density lipoprotein receptor-related protein 6	literature supported	Core matrisome	Glycoproteins	CRISTIN3|FLJ40906|RSPO	21679	21679	Q2MKA7	NP_001033722.1:NP_001229837.1:NP_001229838.1:NP_001229839.1:XP_006710646.1	Mouse:Rspo1|		NA	NA	NA	NA	NA	NA	NA	NA	NA	NA
RSPO1_ZNRF3	1.61901	1.10565e-12	ZNRF3	RSPO1	ZNRF3	R-spondin 1	zinc and ring finger 3	literature supported	Core matrisome	Glycoproteins	CRISTIN3|FLJ40906|RSPO	21679	21679	Q2MKA7	NP_001033722.1:NP_001229837.1:NP_001229838.1:NP_001229839.1:XP_006710646.1	Mouse:Rspo1|		NA	NA	NA	NA	NA	NA	NA	NA	NA	NA
RSPO2_LGR4	1.2655	1	LGR4	RSPO2	LGR	R-spondin 2	leucine-rich repeat containing G protein-coupled receptor 4	literature supported	Core matrisome	Glycoproteins	CRISTIN2|MGC35555|MGC43342	28583	28583	E5RGU9:E5RH25:E5RHC3:E5RJA2:E5RJU7:Q6UXX9	NP_001269792.1:NP_848660.3:XP_005250963.1	Mouse:Rspo2|		NA	NA	NA	NA	NA	NA	NA	NA	NA	NA
RSPO2_LGR5	1.47815	0.0888971	LGR5	RSPO2	LGR	R-spondin 2	leucine-rich repeat containing G protein-coupled receptor 5	literature supported	Core matrisome	Glycoproteins	CRISTIN2|MGC35555|MGC43342	28583	28583	E5RGU9:E5RH25:E5RHC3:E5RJA2:E5RJU7:Q6UXX9	NP_001269792.1:NP_848660.3:XP_005250963.1	Mouse:Rspo2|		NA	NA	NA	NA	NA	NA	NA	NA	NA	NA
RSPO2_LGR6	1.30305	1	LGR6	RSPO2	LGR	R-spondin 2	leucine-rich repeat containing G protein-coupled receptor 6	literature supported	Core matrisome	Glycoproteins	CRISTIN2|MGC35555|MGC43342	28583	28583	E5RGU9:E5RH25:E5RHC3:E5RJA2:E5RJU7:Q6UXX9	NP_001269792.1:NP_848660.3:XP_005250963.1	Mouse:Rspo2|		NA	NA	NA	NA	NA	NA	NA	NA	NA	NA
RSPO3_FZD8	1.43594	5.18706e-15	FZD8	RSPO3	Wnt	R-spondin 3	frizzled class receptor 8	literature supported	Core matrisome	Glycoproteins	CRISTIN1|FLJ14440|PWTSR|THSD2	20866	20866	Q9BXY4	NP_116173.2	Mouse:Rspo3|		NA	NA	NA	NA	NA	NA	NA	NA	NA	NA
RSPO3_LGR4	1.4044	1.61459e-14	LGR4	RSPO3	LGR	R-spondin 3	leucine-rich repeat containing G protein-coupled receptor 4	literature supported	Core matrisome	Glycoproteins	CRISTIN1|FLJ14440|PWTSR|THSD2	20866	20866	Q9BXY4	NP_116173.2	Mouse:Rspo3|		NA	NA	NA	NA	NA	NA	NA	NA	NA	NA
RSPO3_LGR5	1.71922	5.34029e-11	LGR5	RSPO3	LGR	R-spondin 3	leucine-rich repeat containing G protein-coupled receptor 5	literature supported	Core matrisome	Glycoproteins	CRISTIN1|FLJ14440|PWTSR|THSD2	20866	20866	Q9BXY4	NP_116173.2	Mouse:Rspo3|		NA	NA	NA	NA	NA	NA	NA	NA	NA	NA
RSPO3_LGR6	1.39832	6.76884e-08	LGR6	RSPO3	LGR	R-spondin 3	leucine-rich repeat containing G protein-coupled receptor 6	literature supported	Core matrisome	Glycoproteins	CRISTIN1|FLJ14440|PWTSR|THSD2	20866	20866	Q9BXY4	NP_116173.2	Mouse:Rspo3|		NA	NA	NA	NA	NA	NA	NA	NA	NA	NA
RSPO3_LRP6	1.36354	1.01355e-13	LRP6	RSPO3	Wnt	R-spondin 3	low density lipoprotein receptor-related protein 6	literature supported	Core matrisome	Glycoproteins	CRISTIN1|FLJ14440|PWTSR|THSD2	20866	20866	Q9BXY4	NP_116173.2	Mouse:Rspo3|		NA	NA	NA	NA	NA	NA	NA	NA	NA	NA
RSPO3_SDC4	1.3862	4.20312e-14	SDC4	RSPO3	Syndecan	R-spondin 3	syndecan 4	literature supported	Core matrisome	Glycoproteins	CRISTIN1|FLJ14440|PWTSR|THSD2	20866	20866	Q9BXY4	NP_116173.2	Mouse:Rspo3|		Matrisome-associated	ECM-affiliated Proteins	syndecan 4	MGC22217|SYND4	10661	10661	B4E1S6:P31431	NP_002990.2	Mouse:Sdc4|	Syndecan
RSPO4_LGR4	1.28418	0.0253999	LGR4	RSPO4	LGR	R-spondin 4	leucine-rich repeat containing G protein-coupled receptor 4	literature supported	Core matrisome	Glycoproteins	C20orf182|CRISTIN4|FLJ16018	16175	16175	Q2I0M5	NP_001025042.2:NP_001035096.1	Mouse:Rspo4|		NA	NA	NA	NA	NA	NA	NA	NA	NA	NA
RSPO4_LGR5	1.56533	7.42339e-05	LGR5	RSPO4	LGR	R-spondin 4	leucine-rich repeat containing G protein-coupled receptor 5	literature supported	Core matrisome	Glycoproteins	C20orf182|CRISTIN4|FLJ16018	16175	16175	Q2I0M5	NP_001025042.2:NP_001035096.1	Mouse:Rspo4|		NA	NA	NA	NA	NA	NA	NA	NA	NA	NA
RSPO4_LGR6	1.30114	0.782937	LGR6	RSPO4	LGR	R-spondin 4	leucine-rich repeat containing G protein-coupled receptor 6	literature supported	Core matrisome	Glycoproteins	C20orf182|CRISTIN4|FLJ16018	16175	16175	Q2I0M5	NP_001025042.2:NP_001035096.1	Mouse:Rspo4|		NA	NA	NA	NA	NA	NA	NA	NA	NA	NA
SLIT2_DCC	1.07256	1	DCC	SLIT2	Netrin Rec.	slit homolog 2 (Drosophila)	deleted in colorectal carcinoma	putative	Core matrisome	Glycoproteins	FLJ14420|SLIL3|Slit-2	11086	11086	E9PCX4:F5H0U4:H0Y968:H0Y9Z6:O94813:X6R3P0	NP_001276064.1:NP_001276065.1:NP_004778.1	Mouse:Slit2|		NA	NA	NA	NA	NA	NA	NA	NA	NA	NA
SLIT2_GPC1	1.18281	6.17057e-05	GPC1	SLIT2	Glypican	slit homolog 2 (Drosophila)	glypican 1	literature supported	Core matrisome	Glycoproteins	FLJ14420|SLIL3|Slit-2	11086	11086	E9PCX4:F5H0U4:H0Y968:H0Y9Z6:O94813:X6R3P0	NP_001276064.1:NP_001276065.1:NP_004778.1	Mouse:Slit2|		Matrisome-associated	ECM-affiliated Proteins	glypican 1	FLJ38078|glypican	4449	4449	C9J4Y6:H7BZE9:H7BZL4:H7C024:H7C410:P35052	NP_002072.2	Mouse:Gpc1|	Glypican
SLIT2_ROBO1	1.24144	9.91186e-10	ROBO1	SLIT2	ROBO	slit homolog 2 (Drosophila)	roundabout, axon guidance receptor, homolog 1 (Drosophila)	literature supported	Core matrisome	Glycoproteins	FLJ14420|SLIL3|Slit-2	11086	11086	E9PCX4:F5H0U4:H0Y968:H0Y9Z6:O94813:X6R3P0	NP_001276064.1:NP_001276065.1:NP_004778.1	Mouse:Slit2|		NA	NA	NA	NA	NA	NA	NA	NA	NA	NA
SLIT2_ROBO2	1.25944	0.00334593	ROBO2	SLIT2	ROBO	slit homolog 2 (Drosophila)	roundabout, axon guidance receptor, homolog 2 (Drosophila)	literature supported	Core matrisome	Glycoproteins	FLJ14420|SLIL3|Slit-2	11086	11086	E9PCX4:F5H0U4:H0Y968:H0Y9Z6:O94813:X6R3P0	NP_001276064.1:NP_001276065.1:NP_004778.1	Mouse:Slit2|		NA	NA	NA	NA	NA	NA	NA	NA	NA	NA
SLIT2_ROBO4	1.29397	1.77279e-14	ROBO4	SLIT2	ROBO	slit homolog 2 (Drosophila)	roundabout, axon guidance receptor, homolog 4 (Drosophila)	literature supported	Core matrisome	Glycoproteins	FLJ14420|SLIL3|Slit-2	11086	11086	E9PCX4:F5H0U4:H0Y968:H0Y9Z6:O94813:X6R3P0	NP_001276064.1:NP_001276065.1:NP_004778.1	Mouse:Slit2|		NA	NA	NA	NA	NA	NA	NA	NA	NA	NA
SLIT2_SDC1	1.16896	3.36047e-05	SDC1	SLIT2	Syndecan	slit homolog 2 (Drosophila)	syndecan 1	literature supported	Core matrisome	Glycoproteins	FLJ14420|SLIL3|Slit-2	11086	11086	E9PCX4:F5H0U4:H0Y968:H0Y9Z6:O94813:X6R3P0	NP_001276064.1:NP_001276065.1:NP_004778.1	Mouse:Slit2|		Matrisome-associated	ECM-affiliated Proteins	syndecan 1	CD138|SDC|SYND1|syndecan	10658	10658	E9PHH3:F8WCX9:H7C1K4:P18827	NP_001006947.1:NP_002988.3	Mouse:Sdc1|	Syndecan
SLIT3_ROBO2	1.34255	9.37627e-09	ROBO2	SLIT3	ROBO	slit homolog 3 (Drosophila)	roundabout, axon guidance receptor, homolog 2 (Drosophila)	literature supported	Core matrisome	Glycoproteins	FLJ10764|MEGF5|SLIL2|SLIT1|Slit-3|slit2	11087	11087	O75094	NP_001258875.1:NP_003053.1	Mouse:Slit3|		NA	NA	NA	NA	NA	NA	NA	NA	NA	NA
SPON2_ITGAM	1.32534	3.04487e-22	ITGAM	SPON2	Integrin Rec.	spondin 2, extracellular matrix protein	integrin, alpha M (complement component 3 receptor 3 subunit)	putative	Core matrisome	Glycoproteins	DIL-1|DIL1|DKFZp686G21139|FLJ16313|FLJ22401|FLJ344	11253	11253	D6RA41:D6RB12:D6RBY3:D6REX2:D6RFY9:D6RIH5:Q9BUD6	NP_001121797.1:NP_001185950.1:NP_036577.1	Mouse:Spon2|		NA	NA	NA	NA	NA	NA	NA	NA	NA	NA
SPON2_ITGB2	1.26491	4.2333e-18	ITGB2	SPON2	Integrin Rec.	spondin 2, extracellular matrix protein	integrin, beta 2 (complement component 3 receptor 3 and 4 subunit)	putative	Core matrisome	Glycoproteins	DIL-1|DIL1|DKFZp686G21139|FLJ16313|FLJ22401|FLJ344	11253	11253	D6RA41:D6RB12:D6RBY3:D6REX2:D6RFY9:D6RIH5:Q9BUD6	NP_001121797.1:NP_001185950.1:NP_036577.1	Mouse:Spon2|		NA	NA	NA	NA	NA	NA	NA	NA	NA	NA
THBS1_CD36	1.20173	3.10477e-10	CD36	THBS1	Platelet Function	thrombospondin 1	CD36 molecule (thrombospondin receptor)	literature supported	Core matrisome	Glycoproteins	THBS|THBS-1|TSP|TSP-1|TSP1	11785	11785	A8MZG1:P07996	NP_003237.2	Mouse:Thbs1|		NA	NA	NA	NA	NA	NA	NA	NA	NA	NA
THBS1_CD47	1.13992	1.59419e-13	CD47	THBS1	Calcium	thrombospondin 1	CD47 molecule	literature supported	Core matrisome	Glycoproteins	THBS|THBS-1|TSP|TSP-1|TSP1	11785	11785	A8MZG1:P07996	NP_003237.2	Mouse:Thbs1|		NA	NA	NA	NA	NA	NA	NA	NA	NA	NA
THBS1_ITGA2B	1.08684	0.431133	ITGA2B	THBS1	Integrin Rec.	thrombospondin 1	integrin, alpha 2b (platelet glycoprotein IIb of IIb/IIIa complex, antigen CD41)	literature supported	Core matrisome	Glycoproteins	THBS|THBS-1|TSP|TSP-1|TSP1	11785	11785	A8MZG1:P07996	NP_003237.2	Mouse:Thbs1|		NA	NA	NA	NA	NA	NA	NA	NA	NA	NA
THBS1_ITGA3	1.18438	7.12461e-14	ITGA3	THBS1	Integrin Rec.	thrombospondin 1	integrin, alpha 3 (antigen CD49C, alpha 3 subunit of VLA-3 receptor)	literature supported	Core matrisome	Glycoproteins	THBS|THBS-1|TSP|TSP-1|TSP1	11785	11785	A8MZG1:P07996	NP_003237.2	Mouse:Thbs1|		NA	NA	NA	NA	NA	NA	NA	NA	NA	NA
THBS1_ITGA4	1.23123	5.4829e-19	ITGA4	THBS1	Integrin Rec.	thrombospondin 1	integrin, alpha 4 (antigen CD49D, alpha 4 subunit of VLA-4 receptor)	literature supported	Core matrisome	Glycoproteins	THBS|THBS-1|TSP|TSP-1|TSP1	11785	11785	A8MZG1:P07996	NP_003237.2	Mouse:Thbs1|		NA	NA	NA	NA	NA	NA	NA	NA	NA	NA
THBS1_ITGA6	1.10986	2.90374e-06	ITGA6	THBS1	Integrin Rec.	thrombospondin 1	integrin, alpha 6	literature supported	Core matrisome	Glycoproteins	THBS|THBS-1|TSP|TSP-1|TSP1	11785	11785	A8MZG1:P07996	NP_003237.2	Mouse:Thbs1|		NA	NA	NA	NA	NA	NA	NA	NA	NA	NA
THBS1_ITGB1	1.1513	7.80298e-18	ITGB1	THBS1	Integrin Rec.	thrombospondin 1	integrin, beta 1 (fibronectin receptor, beta polypeptide, antigen CD29 includes MDF2, MSK12)	literature supported	Core matrisome	Glycoproteins	THBS|THBS-1|TSP|TSP-1|TSP1	11785	11785	A8MZG1:P07996	NP_003237.2	Mouse:Thbs1|		NA	NA	NA	NA	NA	NA	NA	NA	NA	NA
THBS1_ITGB3	1.38259	8.46253e-25	ITGB3	THBS1	Integrin Rec.	thrombospondin 1	integrin, beta 3 (platelet glycoprotein IIIa, antigen CD61)	literature supported	Core matrisome	Glycoproteins	THBS|THBS-1|TSP|TSP-1|TSP1	11785	11785	A8MZG1:P07996	NP_003237.2	Mouse:Thbs1|		NA	NA	NA	NA	NA	NA	NA	NA	NA	NA
THBS1_LRP1	1.20551	5.64638e-27	LRP1	THBS1	Lipoprotein	thrombospondin 1	low density lipoprotein receptor-related protein 1	literature supported	Core matrisome	Glycoproteins	THBS|THBS-1|TSP|TSP-1|TSP1	11785	11785	A8MZG1:P07996	NP_003237.2	Mouse:Thbs1|		NA	NA	NA	NA	NA	NA	NA	NA	NA	NA
THBS1_LRP5	1.11215	1.40815e-11	LRP5	THBS1	Wnt	thrombospondin 1	low density lipoprotein receptor-related protein 5	literature supported	Core matrisome	Glycoproteins	THBS|THBS-1|TSP|TSP-1|TSP1	11785	11785	A8MZG1:P07996	NP_003237.2	Mouse:Thbs1|		NA	NA	NA	NA	NA	NA	NA	NA	NA	NA
THBS1_SCARB1	1.1143	4.92165e-09	SCARB1	THBS1	Lipoprotein	thrombospondin 1	scavenger receptor class B, member 1	putative	Core matrisome	Glycoproteins	THBS|THBS-1|TSP|TSP-1|TSP1	11785	11785	A8MZG1:P07996	NP_003237.2	Mouse:Thbs1|		NA	NA	NA	NA	NA	NA	NA	NA	NA	NA
THBS1_SDC1	1.11692	1.38766e-08	SDC1	THBS1	Syndecan	thrombospondin 1	syndecan 1	literature supported	Core matrisome	Glycoproteins	THBS|THBS-1|TSP|TSP-1|TSP1	11785	11785	A8MZG1:P07996	NP_003237.2	Mouse:Thbs1|		Matrisome-associated	ECM-affiliated Proteins	syndecan 1	CD138|SDC|SYND1|syndecan	10658	10658	E9PHH3:F8WCX9:H7C1K4:P18827	NP_001006947.1:NP_002988.3	Mouse:Sdc1|	Syndecan
THBS1_SDC4	1.12774	1.1485e-09	SDC4	THBS1	Syndecan	thrombospondin 1	syndecan 4	putative	Core matrisome	Glycoproteins	THBS|THBS-1|TSP|TSP-1|TSP1	11785	11785	A8MZG1:P07996	NP_003237.2	Mouse:Thbs1|		Matrisome-associated	ECM-affiliated Proteins	syndecan 4	MGC22217|SYND4	10661	10661	B4E1S6:P31431	NP_002990.2	Mouse:Sdc4|	Syndecan
THBS1_TNFRSF11B	1.22649	2.30241e-07	TNFRSF11B	THBS1	TNF	thrombospondin 1	tumor necrosis factor receptor superfamily, member 11b	literature supported	Core matrisome	Glycoproteins	THBS|THBS-1|TSP|TSP-1|TSP1	11785	11785	A8MZG1:P07996	NP_003237.2	Mouse:Thbs1|		NA	NA	NA	NA	NA	NA	NA	NA	NA	NA
THBS2_CD47	1.23135	1.02683e-26	CD47	THBS2	Calcium	thrombospondin 2	CD47 molecule	literature supported	Core matrisome	Glycoproteins	TSP2	11786	11786	P35442:Q5RI53	NP_003238.2	Mouse:Thbs2|		NA	NA	NA	NA	NA	NA	NA	NA	NA	NA
THBS2_ITGA4	1.33212	3.86814e-31	ITGA4	THBS2	Integrin Rec.	thrombospondin 2	integrin, alpha 4 (antigen CD49D, alpha 4 subunit of VLA-4 receptor)	literature supported	Core matrisome	Glycoproteins	TSP2	11786	11786	P35442:Q5RI53	NP_003238.2	Mouse:Thbs2|		NA	NA	NA	NA	NA	NA	NA	NA	NA	NA
THBS2_ITGA6	1.19705	5.90532e-15	ITGA6	THBS2	Integrin Rec.	thrombospondin 2	integrin, alpha 6	literature supported	Core matrisome	Glycoproteins	TSP2	11786	11786	P35442:Q5RI53	NP_003238.2	Mouse:Thbs2|		NA	NA	NA	NA	NA	NA	NA	NA	NA	NA
THBS2_ITGB1	1.2438	8.33566e-31	ITGB1	THBS2	Integrin Rec.	thrombospondin 2	integrin, beta 1 (fibronectin receptor, beta polypeptide, antigen CD29 includes MDF2, MSK12)	literature supported	Core matrisome	Glycoproteins	TSP2	11786	11786	P35442:Q5RI53	NP_003238.2	Mouse:Thbs2|		NA	NA	NA	NA	NA	NA	NA	NA	NA	NA
THBS2_NOTCH3	1.20551	1.41788e-18	NOTCH3	THBS2	Notch	thrombospondin 2	notch 3	literature supported	Core matrisome	Glycoproteins	TSP2	11786	11786	P35442:Q5RI53	NP_003238.2	Mouse:Thbs2|		NA	NA	NA	NA	NA	NA	NA	NA	NA	NA
THBS2_NOTCH4	1.28572	2.31274e-34	NOTCH4	THBS2	Notch	thrombospondin 2	notch 4	putative	Core matrisome	Glycoproteins	TSP2	11786	11786	P35442:Q5RI53	NP_003238.2	Mouse:Thbs2|		NA	NA	NA	NA	NA	NA	NA	NA	NA	NA
TNC_CNTN1	1.14573	1	CNTN1	TNC	Adhesion	tenascin C	contactin 1	literature supported	Core matrisome	Glycoproteins	150-225|GMEM|GP|HXB|JI|MGC167029|TN	5318	5318	E9PC84:F5H5D6:F5H7V9:H0YGZ3:J3QSU6:P24821	NP_002151.2:XP_005252029.1:XP_005252031.1:XP_005252032.1:XP_006717161.1:XP_006717163.1	Mouse:Tnc|		NA	NA	NA	NA	NA	NA	NA	NA	NA	NA
TNC_EGFR	1.15482	0.10998	EGFR	TNC	EGF Rec.	tenascin C	epidermal growth factor receptor	literature supported	Core matrisome	Glycoproteins	150-225|GMEM|GP|HXB|JI|MGC167029|TN	5318	5318	E9PC84:F5H5D6:F5H7V9:H0YGZ3:J3QSU6:P24821	NP_002151.2:XP_005252029.1:XP_005252031.1:XP_005252032.1:XP_006717161.1:XP_006717163.1	Mouse:Tnc|		NA	NA	NA	NA	NA	NA	NA	NA	NA	NA
TNC_ITGA2	1.17931	8.66755e-05	ITGA2	TNC	Integrin Rec.	tenascin C	integrin, alpha 2 (CD49B, alpha 2 subunit of VLA-2 receptor)	putative	Core matrisome	Glycoproteins	150-225|GMEM|GP|HXB|JI|MGC167029|TN	5318	5318	E9PC84:F5H5D6:F5H7V9:H0YGZ3:J3QSU6:P24821	NP_002151.2:XP_005252029.1:XP_005252031.1:XP_005252032.1:XP_006717161.1:XP_006717163.1	Mouse:Tnc|		NA	NA	NA	NA	NA	NA	NA	NA	NA	NA
TNC_ITGA5	1.20208	6.90897e-08	ITGA5	TNC	Integrin Rec.	tenascin C	integrin, alpha 5 (fibronectin receptor, alpha polypeptide)	literature supported	Core matrisome	Glycoproteins	150-225|GMEM|GP|HXB|JI|MGC167029|TN	5318	5318	E9PC84:F5H5D6:F5H7V9:H0YGZ3:J3QSU6:P24821	NP_002151.2:XP_005252029.1:XP_005252031.1:XP_005252032.1:XP_006717161.1:XP_006717163.1	Mouse:Tnc|		NA	NA	NA	NA	NA	NA	NA	NA	NA	NA
TNC_ITGA7	1.2087	3.56928e-10	ITGA7	TNC	Integrin Rec.	tenascin C	integrin, alpha 7	literature supported	Core matrisome	Glycoproteins	150-225|GMEM|GP|HXB|JI|MGC167029|TN	5318	5318	E9PC84:F5H5D6:F5H7V9:H0YGZ3:J3QSU6:P24821	NP_002151.2:XP_005252029.1:XP_005252031.1:XP_005252032.1:XP_006717161.1:XP_006717163.1	Mouse:Tnc|		NA	NA	NA	NA	NA	NA	NA	NA	NA	NA
TNC_ITGA8	1.42837	1.25092e-18	ITGA8	TNC	Integrin Rec.	tenascin C	integrin, alpha 8	putative	Core matrisome	Glycoproteins	150-225|GMEM|GP|HXB|JI|MGC167029|TN	5318	5318	E9PC84:F5H5D6:F5H7V9:H0YGZ3:J3QSU6:P24821	NP_002151.2:XP_005252029.1:XP_005252031.1:XP_005252032.1:XP_006717161.1:XP_006717163.1	Mouse:Tnc|		NA	NA	NA	NA	NA	NA	NA	NA	NA	NA
TNC_ITGA9	1.33032	4.95989e-17	ITGA9	TNC	Integrin Rec.	tenascin C	integrin, alpha 9	putative	Core matrisome	Glycoproteins	150-225|GMEM|GP|HXB|JI|MGC167029|TN	5318	5318	E9PC84:F5H5D6:F5H7V9:H0YGZ3:J3QSU6:P24821	NP_002151.2:XP_005252029.1:XP_005252031.1:XP_005252032.1:XP_006717161.1:XP_006717163.1	Mouse:Tnc|		NA	NA	NA	NA	NA	NA	NA	NA	NA	NA
TNC_ITGAV	1.16996	2.96937e-06	ITGAV	TNC	Integrin Rec.	tenascin C	integrin, alpha V	putative	Core matrisome	Glycoproteins	150-225|GMEM|GP|HXB|JI|MGC167029|TN	5318	5318	E9PC84:F5H5D6:F5H7V9:H0YGZ3:J3QSU6:P24821	NP_002151.2:XP_005252029.1:XP_005252031.1:XP_005252032.1:XP_006717161.1:XP_006717163.1	Mouse:Tnc|		NA	NA	NA	NA	NA	NA	NA	NA	NA	NA
TNC_ITGB1	1.16016	6.81897e-07	ITGB1	TNC	Integrin Rec.	tenascin C	integrin, beta 1 (fibronectin receptor, beta polypeptide, antigen CD29 includes MDF2, MSK12)	literature supported	Core matrisome	Glycoproteins	150-225|GMEM|GP|HXB|JI|MGC167029|TN	5318	5318	E9PC84:F5H5D6:F5H7V9:H0YGZ3:J3QSU6:P24821	NP_002151.2:XP_005252029.1:XP_005252031.1:XP_005252032.1:XP_006717161.1:XP_006717163.1	Mouse:Tnc|		NA	NA	NA	NA	NA	NA	NA	NA	NA	NA
TNC_NT5E	1.29077	6.91079e-08	NT5E	TNC	Nucleotidase	tenascin C	5'-nucleotidase, ecto (CD73)	putative	Core matrisome	Glycoproteins	150-225|GMEM|GP|HXB|JI|MGC167029|TN	5318	5318	E9PC84:F5H5D6:F5H7V9:H0YGZ3:J3QSU6:P24821	NP_002151.2:XP_005252029.1:XP_005252031.1:XP_005252032.1:XP_006717161.1:XP_006717163.1	Mouse:Tnc|		NA	NA	NA	NA	NA	NA	NA	NA	NA	NA
TNC_PTPRB	1.22261	2.00294e-13	PTPRB	TNC	Adhesion	tenascin C	protein tyrosine phosphatase, receptor type, B	literature supported	Core matrisome	Glycoproteins	150-225|GMEM|GP|HXB|JI|MGC167029|TN	5318	5318	E9PC84:F5H5D6:F5H7V9:H0YGZ3:J3QSU6:P24821	NP_002151.2:XP_005252029.1:XP_005252031.1:XP_005252032.1:XP_006717161.1:XP_006717163.1	Mouse:Tnc|		NA	NA	NA	NA	NA	NA	NA	NA	NA	NA
TNC_PTPRZ1	1.09328	1	PTPRZ1	TNC	Adhesion	tenascin C	protein tyrosine phosphatase, receptor-type, Z polypeptide 1	putative	Core matrisome	Glycoproteins	150-225|GMEM|GP|HXB|JI|MGC167029|TN	5318	5318	E9PC84:F5H5D6:F5H7V9:H0YGZ3:J3QSU6:P24821	NP_002151.2:XP_005252029.1:XP_005252031.1:XP_005252032.1:XP_006717161.1:XP_006717163.1	Mouse:Tnc|		NA	NA	NA	NA	NA	NA	NA	NA	NA	NA
TNC_SDC1	1.1243	0.0148261	SDC1	TNC	Syndecan	tenascin C	syndecan 1	putative	Core matrisome	Glycoproteins	150-225|GMEM|GP|HXB|JI|MGC167029|TN	5318	5318	E9PC84:F5H5D6:F5H7V9:H0YGZ3:J3QSU6:P24821	NP_002151.2:XP_005252029.1:XP_005252031.1:XP_005252032.1:XP_006717161.1:XP_006717163.1	Mouse:Tnc|		Matrisome-associated	ECM-affiliated Proteins	syndecan 1	CD138|SDC|SYND1|syndecan	10658	10658	E9PHH3:F8WCX9:H7C1K4:P18827	NP_001006947.1:NP_002988.3	Mouse:Sdc1|	Syndecan
TNC_SDC4	1.14121	2.53082e-05	SDC4	TNC	Syndecan	tenascin C	syndecan 4	putative	Core matrisome	Glycoproteins	150-225|GMEM|GP|HXB|JI|MGC167029|TN	5318	5318	E9PC84:F5H5D6:F5H7V9:H0YGZ3:J3QSU6:P24821	NP_002151.2:XP_005252029.1:XP_005252031.1:XP_005252032.1:XP_006717161.1:XP_006717163.1	Mouse:Tnc|		Matrisome-associated	ECM-affiliated Proteins	syndecan 4	MGC22217|SYND4	10661	10661	B4E1S6:P31431	NP_002990.2	Mouse:Sdc4|	Syndecan
VCAN_CD44	1.17729	2.10021e-19	CD44	VCAN	HA Rec.	versican	CD44 molecule (Indian blood group)	literature supported	Core matrisome	Proteoglycans	CSPG2|DKFZp686K06110|ERVR|GHAP|PG-M|WGN|WGN1	2464	2464	D6RGZ6:E9PF17:P13611:Q86W61	NP_001119808.1:NP_001119808.1:NP_001157569.1:NP_001157570.1:NP_004376.2	Mouse:Vcan|		NA	NA	NA	NA	NA	NA	NA	NA	NA	NA
VCAN_EGFR	1.21226	5.99494e-10	EGFR	VCAN	EGF Rec.	versican	epidermal growth factor receptor	literature supported	Core matrisome	Proteoglycans	CSPG2|DKFZp686K06110|ERVR|GHAP|PG-M|WGN|WGN1	2464	2464	D6RGZ6:E9PF17:P13611:Q86W61	NP_001119808.1:NP_001119808.1:NP_001157569.1:NP_001157570.1:NP_004376.2	Mouse:Vcan|		NA	NA	NA	NA	NA	NA	NA	NA	NA	NA
VCAN_ITGA4	1.29007	1.25686e-26	ITGA4	VCAN	Integrin Rec.	versican	integrin, alpha 4 (antigen CD49D, alpha 4 subunit of VLA-4 receptor)	literature supported	Core matrisome	Proteoglycans	CSPG2|DKFZp686K06110|ERVR|GHAP|PG-M|WGN|WGN1	2464	2464	D6RGZ6:E9PF17:P13611:Q86W61	NP_001119808.1:NP_001119808.1:NP_001157569.1:NP_001157570.1:NP_004376.2	Mouse:Vcan|		NA	NA	NA	NA	NA	NA	NA	NA	NA	NA
VCAN_ITGB1	1.20431	6.98032e-25	ITGB1	VCAN	Integrin Rec.	versican	integrin, beta 1 (fibronectin receptor, beta polypeptide, antigen CD29 includes MDF2, MSK12)	literature supported	Core matrisome	Proteoglycans	CSPG2|DKFZp686K06110|ERVR|GHAP|PG-M|WGN|WGN1	2464	2464	D6RGZ6:E9PF17:P13611:Q86W61	NP_001119808.1:NP_001119808.1:NP_001157569.1:NP_001157570.1:NP_004376.2	Mouse:Vcan|		NA	NA	NA	NA	NA	NA	NA	NA	NA	NA
VCAN_SELL	1.29517	2.29394e-18	SELL	VCAN	Adhesion	versican	selectin L	putative	Core matrisome	Proteoglycans	CSPG2|DKFZp686K06110|ERVR|GHAP|PG-M|WGN|WGN1	2464	2464	D6RGZ6:E9PF17:P13611:Q86W61	NP_001119808.1:NP_001119808.1:NP_001157569.1:NP_001157570.1:NP_004376.2	Mouse:Vcan|		NA	NA	NA	NA	NA	NA	NA	NA	NA	NA
VCAN_SELP	1.3308	1.02595e-17	SELP	VCAN	Platelet Function	versican	selectin P (granule membrane protein 140kDa, antigen CD62)	literature supported	Core matrisome	Proteoglycans	CSPG2|DKFZp686K06110|ERVR|GHAP|PG-M|WGN|WGN1	2464	2464	D6RGZ6:E9PF17:P13611:Q86W61	NP_001119808.1:NP_001119808.1:NP_001157569.1:NP_001157570.1:NP_004376.2	Mouse:Vcan|		NA	NA	NA	NA	NA	NA	NA	NA	NA	NA
VCAN_TLR1	1.20323	1.6789e-14	TLR1	VCAN	TLR	versican	toll-like receptor 1	putative	Core matrisome	Proteoglycans	CSPG2|DKFZp686K06110|ERVR|GHAP|PG-M|WGN|WGN1	2464	2464	D6RGZ6:E9PF17:P13611:Q86W61	NP_001119808.1:NP_001119808.1:NP_001157569.1:NP_001157570.1:NP_004376.2	Mouse:Vcan|		NA	NA	NA	NA	NA	NA	NA	NA	NA	NA
VCAN_TLR2	1.23287	4.39182e-21	TLR2	VCAN	TLR	versican	toll-like receptor 2	literature supported	Core matrisome	Proteoglycans	CSPG2|DKFZp686K06110|ERVR|GHAP|PG-M|WGN|WGN1	2464	2464	D6RGZ6:E9PF17:P13611:Q86W61	NP_001119808.1:NP_001119808.1:NP_001157569.1:NP_001157570.1:NP_004376.2	Mouse:Vcan|		NA	NA	NA	NA	NA	NA	NA	NA	NA	NA
VWF_GP1BA	1.14805	1	GP1BA	VWF	Platelet Function	von Willebrand factor	glycoprotein Ib (platelet), alpha polypeptide	literature supported	Core matrisome	Glycoproteins	F8VWF|VWD	12726	12726	I3L4K4:P04275:Q8TCE8	NP_000543.2	Mouse:Vwf|	Hemostasis	NA	NA	NA	NA	NA	NA	NA	NA	NA	NA
VWF_ITGA2B	1.06429	1	ITGA2B	VWF	Integrin Rec.	von Willebrand factor	integrin, alpha 2b (platelet glycoprotein IIb of IIb/IIIa complex, antigen CD41)	literature supported	Core matrisome	Glycoproteins	F8VWF|VWD	12726	12726	I3L4K4:P04275:Q8TCE8	NP_000543.2	Mouse:Vwf|	Hemostasis	NA	NA	NA	NA	NA	NA	NA	NA	NA	NA
VWF_SELP	1.24654	8.33809e-09	SELP	VWF	Platelet Function	von Willebrand factor	selectin P (granule membrane protein 140kDa, antigen CD62)	putative	Core matrisome	Glycoproteins	F8VWF|VWD	12726	12726	I3L4K4:P04275:Q8TCE8	NP_000543.2	Mouse:Vwf|	Hemostasis	NA	NA	NA	NA	NA	NA	NA	NA	NA	NA
VWF_SIRPA	1.18287	6.08179e-18	SIRPA	VWF	SIRP	von Willebrand factor	signal-regulatory protein alpha	putative	Core matrisome	Glycoproteins	F8VWF|VWD	12726	12726	I3L4K4:P04275:Q8TCE8	NP_000543.2	Mouse:Vwf|	Hemostasis	NA	NA	NA	NA	NA	NA	NA	NA	NA	NA
VWF_TNFRSF11B	1.20575	9.5363e-08	TNFRSF11B	VWF	TNF	von Willebrand factor	tumor necrosis factor receptor superfamily, member 11b	literature supported	Core matrisome	Glycoproteins	F8VWF|VWD	12726	12726	I3L4K4:P04275:Q8TCE8	NP_000543.2	Mouse:Vwf|	Hemostasis	NA	NA	NA	NA	NA	NA	NA	NA	NA	NA
ZP3_EGFR	0.977754	1	EGFR	ZP3	EGF Rec.	zona pellucida glycoprotein 3 (sperm receptor)	epidermal growth factor receptor	putative	Core matrisome	Glycoproteins	ZP3A|ZP3B|ZPC	13189	13189	E9PFI9:H0Y3M4:P21754	NP_001103824.1:NP_009086.4	Mouse:Zp3|		NA	NA	NA	NA	NA	NA	NA	NA	NA	NA
ZP3_MERTK	0.924964	0.355887	MERTK	ZP3	TYRO	zona pellucida glycoprotein 3 (sperm receptor)	c-mer proto-oncogene tyrosine kinase	literature supported	Core matrisome	Glycoproteins	ZP3A|ZP3B|ZPC	13189	13189	E9PFI9:H0Y3M4:P21754	NP_001103824.1:NP_009086.4	Mouse:Zp3|		NA	NA	NA	NA	NA	NA	NA	NA	NA	NA
